# Supplementary material for: Exploratory analysis of poultry workers’ knowledge and practices Regarding highly pathogenic avian influenza in Guinea
Source: PLoS One. 2025 Mar 27;20(3):e0320890. doi: 10.1371/journal.pone.0320890 (PMC11949357; doi:10.1371/journal.pone.0320890)
Supplement: S1 Data — (XLSX) [file pone.0320890.s001.xlsx]

## Sheet: All_Data
ID	Prefecture	Farm.status	Gender	Age	Marital.status	Education	Occupation.on.farm	Number.of.years.worked	Usual.number.of.farm	Usual.number.of.farm_Recoded	Number.of.hours.worked	Definition.of.IA	Transmission.Animal.to.man	Animal.to.Animal	Human.to.human	Human.environment	Eating uncooked poultry	Eating cooked poultry	Eating uncooked eggs	Touching uncooked poultry	Touching cooked poultry	Touching uncooked eggs	Touching boiled eggs	Saliva, nasal secretions, excrement and etc contaminated material from infected birds	Poultry	Wild birds	Rabbits	Cows	Don't Know	Farmers	Butchers	Veterinarians	Fishemen	Hunters	Poultry merchants	Agricultural farmers	None of them	Wash your hands with soap and water	Face mask	Outerwear	Gloves	Boots or boot covers	Eye protection	Wash and disinfect ustensils	Wash and disinfect surfaces	Outdoor clothing	Gloves	Face mask	Eye protection
C00101	Coyah	infected farm	1	27	1	1	1	2	1	1	11	Contagious infection caused by a virus that can affect poultry	1	1	1	1	1	0	1	1	0	1	0	1	1	1	1	1	0	1	1	1	1	1	1	1	0	1	1	1	1	1	1	1	1	2	4	4	4
C00102	Coyah	infected farm	1	36	2	0	2	2	1	1	12	Contagious infection caused by a virus that can affect poultry	0	0	0	0	0	0	0	0	0	0	0	0	0	0	0	0	1	0	0	0	0	0	0	0	1	2	3	3	2	2	3	2	3	1	1	1	5
C00103	Coyah	infected farm	1	26	1	0	2	2	1	1	13	Contagious infection caused by a virus that can affect poultry	1	1	1	1	1	1	1	1	1	1	0	1	1	1	0	0	0	1	1	1	1	1	1	1	0	1	1	1	1	1	1	1	1	1	1	1	5
C00104	Coyah	infected farm	1	23	1	0	2	1	1	1	6	Contagious infection caused by a virus that can affect poultry	0	0	0	0	0	1	0	0	0	0	0	0	0	0	0	0	1	0	0	0	0	0	0	0	1	1	1	1	1	1	3	1	2	1	4	5	5
C00105	Coyah	infected farm	1	42	2	0	5	2	1	1	10	Don't know	0	0	0	0	0	0	0	0	0	0	0	0	0	0	0	0	1	0	0	0	0	0	0	0	1	2	2	2	3	3	2	2	3	1	1	1	5
C00106	Coyah	infected farm	1	23	1	1	2	1	1	1	13	Contagious infection caused by a virus that can affect poultry	1	1	0	0	1	1	1	1	1	1	0	0	1	1	0	1	0	1	1	1	1	1	1	1	0	1	1	1	1	1	1	1	1	1	3	5	5
C00107	Coyah	infected farm	1	19	1	0	2	1	1	1	10	Contagious infection caused by a virus that can affect poultry	1	1	1	0	1	0	1	0	0	1	0	1	1	1	0	0	0	1	1	1	0	1	1	1	0	1	1	1	1	1	1	1	1	1	5	5	5
C00108	Coyah	infected farm	1	21	1	0	2	1	1	1	5	Contagious infection caused by a virus that can affect poultry	0	0	0	0	0	0	0	0	0	0	0	0	0	0	0	0	1	0	0	0	0	0	0	0	1	1	1	1	1	1	3	1	1	1	5	5	5
C00201	Coyah	infected farm	1	61	2	0	2	2	1	1	12	Don't know	0	0	0	0	0	0	0	0	0	0	0	0	0	0	0	0	1	0	0	0	0	0	0	0	1	2	2	2	2	2	2	2	2	1	5	5	5
C00202	Coyah	infected farm	1	35	1	1	2	2	1	1	12	Don't know	0	0	0	0	0	0	0	0	0	0	0	0	0	0	0	0	1	0	0	0	0	0	0	0	1	2	2	2	2	2	2	2	2	1	5	1	5
C00301	Coyah	uninfected farm	1	43	2	0	2	1	1	1	10	Contagious infection caused by a virus that can affect poultry	1	1	1	1	1	1	1	1	1	1	1	1	1	0	0	0	0	1	1	1	1	1	1	1	0	3	1	3	1	1	1	1	1	1	5	5	5
C00401	Coyah	uninfected farm	1	30	2	0	2	1	1	1	10	Don't know	1	1	1	1	1	1	1	1	1	1	1	1	1	1	1	1	0	1	1	1	1	1	1	1	0	1	1	1	1	1	1	1	1	1	5	1	5
C00501	Coyah	uninfected farm	1	45	1	0	2	2	1	1	11	Contagious infection caused by a virus that can affect poultry	1	1	0	0	0	0	0	0	0	0	0	1	0	0	0	0	0	1	0	1	0	0	0	0	0	1	1	1	1	1	1	1	1	1	3	3	5
C00502	Coyah	uninfected farm	1	40	2	1	5	2	5	>1	5	Don't know	0	0	0	0	0	0	0	0	0	0	0	0	0	0	0	0	1	0	0	0	0	0	0	0	1	2	2	2	2	2	2	2	2	1	1	1	5
C00601	Coyah	uninfected farm	1	30	1	0	4	1	1	1	10	Don't know	0	1	0	0	0	0	0	0	0	0	0	0	0	0	0	0	0	0	0	0	0	0	0	0	1	2	1	1	1	1	2	1	1	1	5	5	5
C00701	Coyah	infected farm	2	42	2	0	4	2	1	1	5	Contagious infection caused by a virus that can affect poultry	1	1	1	1	0	0	1	1	0	1	0	1	1	1	0	0	0	1	1	1	0	1	1	1	0	1	1	1	1	1	1	1	1	3	4	5	5
C00702	Coyah	infected farm	1	65	2	0	2	2	1	1	11	Don't know	1	1	1	0	0	0	0	0	1	1	0	0	1	0	0	0	0	1	1	1	1	1	1	1	0	2	1	2	2	2	2	2	2	1	3	1	5
C00703	Coyah	infected farm	1	19	1	1	2	1	1	1	10	Don't know	0	0	0	0	0	0	0	0	0	0	0	0	0	0	0	0	1	0	0	0	0	0	0	0	1	2	2	2	2	2	2	2	2	1	5	5	5
C00704	Coyah	infected farm	1	28	1	0	2	1	1	1	9	Contagious infection caused by a virus that can affect poultry	0	0	0	0	0	0	0	0	0	0	0	0	0	0	0	0	1	0	0	0	0	0	0	0	1	1	2	1	1	1	3	1	1	1	5	5	5
C00705	Coyah	infected farm	1	26	1	0	2	2	1	1	10	Don't know	0	0	0	0	0	0	0	0	0	0	0	0	0	0	0	0	1	0	0	0	0	0	0	0	1	2	2	3	2	2	2	3	3	1	1	1	5
C00706	Coyah	infected farm	1	53	1	1	2	1	1	1	13	Contagious infection caused by a virus that can affect poultry	0	1	0	0	0	0	0	0	0	0	0	0	0	0	0	0	0	0	0	0	0	0	0	0	1	1	1	1	1	1	1	1	1	1	1	1	5
C00801	Coyah	uninfected farm	1	21	1	1	4	1	1	1	10	Contagious infection caused by a virus that can affect poultry	1	1	1	1	1	0	1	1	0	1	0	1	1	1	0	0	0	1	1	1	0	1	1	1	0	1	1	2	1	1	1	1	1	3	4	5	5
C00802	Coyah	uninfected farm	1	32	2	0	2	2	1	1	10	Contagious infection caused by a virus that can affect poultry	0	0	0	0	0	0	0	0	0	0	0	0	0	0	0	0	1	0	0	0	0	0	0	0	1	2	2	2	2	2	2	2	2	5	5	5	5
C00803	Coyah	uninfected farm	1	28	1	0	2	2	1	1	10	Don't know	0	0	0	0	0	0	0	0	0	0	0	0	0	0	0	0	1	0	0	0	0	0	0	0	1	1	1	1	1	1	2	1	1	1	5	5	5
C00804	Coyah	uninfected farm	1	30	2	0	2	2	1	1	10	Contagious infection caused by a virus that can affect poultry	0	0	0	0	0	0	0	0	0	0	0	0	0	0	0	0	1	0	0	0	0	0	0	0	1	2	3	2	3	2	3	2	3	5	5	5	5
C00805	Coyah	uninfected farm	1	31	2	0	2	1	1	1	10	Don't know	0	0	0	0	0	0	0	0	0	0	0	0	0	0	0	0	1	0	0	0	0	0	0	0	1	2	2	2	2	2	2	2	2	1	5	5	5
C00901	Coyah	infected farm	1	32	2	0	2	2	1	1	12	Contagious infection caused by a virus that can affect poultry	1	1	1	1	1	0	1	1	0	1	0	1	1	1	0	0	0	1	1	1	0	1	1	1	0	1	2	2	2	2	2	2	2	2	4	5	5
C00902	Coyah	infected farm	1	29	2	1	2	2	1	1	10	Don't know	0	0	0	0	0	0	0	0	0	0	0	0	0	0	0	0	1	0	0	0	0	0	0	0	1	3	3	3	3	3	3	3	3	1	5	5	5
C00903	Coyah	infected farm	1	24	1	1	2	1	1	1	12	Don't know	0	0	0	0	0	0	0	0	0	0	0	0	0	0	0	0	1	0	0	0	0	0	0	0	1	1	2	2	2	2	2	2	2	1	5	5	5
C01001	Coyah	uninfected farm	1	26	2	0	2	1	1	1	10	Don't know	0	0	0	0	0	0	0	0	0	0	0	0	0	0	0	0	1	0	0	0	0	0	0	0	1	2	2	2	2	3	3	3	3	1	5	5	5
C01101	Coyah	uninfected farm	1	18	1	0	2	1	1	1	12	Contagious infection caused by a virus that can affect poultry	0	1	0	0	0	0	0	0	0	0	0	0	0	0	0	0	0	0	0	0	0	0	0	0	1	1	1	1	1	1	3	1	1	1	5	5	5
C01102	Coyah	uninfected farm	1	23	1	1	2	1	1	1	10	Don't know	0	0	0	0	0	0	0	0	0	0	0	0	0	0	0	0	1	0	0	0	0	0	0	0	1	2	2	3	3	3	3	3	3	1	5	5	5
C01201	Coyah	uninfected farm	1	30	2	1	4	1	1	1	9	Contagious infection caused by a virus that can affect poultry	1	1	1	1	1	0	1	1	0	1	0	1	1	1	0	0	0	1	1	1	0	1	1	1	0	1	1	1	1	1	1	1	1	2	4	4	4
C01202	Coyah	uninfected farm	1	25	2	0	2	1	1	1	9	Zoonosis	1	1	1	1	0	1	1	1	1	1	0	1	1	0	0	0	0	1	1	1	1	1	1	1	0	1	1	1	1	1	1	1	1	1	5	1	5
C01203	Coyah	uninfected farm	1	20	2	1	2	1	1	1	10	Contagious infection caused by a virus that can affect poultry	0	1	0	0	0	0	0	0	0	0	0	0	0	0	0	0	0	1	1	1	0	0	1	0	0	1	1	1	1	1	1	1	1	1	1	1	1
C01204	Coyah	uninfected farm	1	31	2	1	1	2	7	>1	4	Zoonosis	1	1	1	1	1	1	1	1	1	1	1	1	1	1	0	0	0	1	1	1	0	1	1	1	0	1	1	1	1	1	1	1	1	1	5	1	5
C01301	Coyah	uninfected farm	1	34	1	1	4	1	1	1	10	Contagious infection caused by a virus that can affect poultry	1	1	1	1	1	0	1	1	1	1	0	1	1	1	0	0	0	1	0	1	1	1	1	1	0	1	1	1	1	1	1	1	1	2	3	3	4
C01302	Coyah	uninfected farm	1	30	2	1	3	1	1	1	10	Contagious infection caused by a virus that can affect poultry	1	1	1	0	0	1	1	1	0	1	0	0	1	0	0	0	0	1	1	1	1	1	1	1	0	1	1	1	1	1	2	1	1	1	1	1	1
C01303	Coyah	uninfected farm	1	20	1	0	2	1	1	1	9	Don't know	0	0	0	0	0	0	0	0	0	0	0	0	0	0	0	0	1	0	0	0	0	0	0	0	1	2	2	2	2	2	2	2	2	1	5	1	5
C01304	Coyah	uninfected farm	1	43	2	1	1	2	20	>1	3	Contagious infection caused by a virus that can affect poultry	1	1	1	1	1	0	1	1	0	1	0	1	1	1	0	0	0	1	0	1	0	1	1	1	0	1	1	1	1	1	1	1	1	1	5	5	5
C01401	Coyah	infected farm	2	39	2	1	4	2	1	1	12	Contagious infection caused by a virus that can affect poultry	1	1	0	1	1	0	1	1	0	1	0	1	1	1	0	0	0	1	1	1	0	1	1	1	0	1	1	1	1	1	1	1	1	2	4	4	4
C01402	Coyah	infected farm	1	26	2	0	2	1	1	1	10	Contagious infection caused by a virus that can affect poultry	0	1	0	0	0	0	0	0	0	0	0	0	1	0	0	0	0	0	0	0	0	0	0	0	1	2	2	2	2	2	2	3	3	1	5	2	5
C01403	Coyah	infected farm	1	26	2	0	2	1	1	1	3	Contagious infection caused by a virus that can affect poultry	0	0	0	0	0	0	0	0	0	0	0	0	0	0	0	0	1	0	0	0	0	0	0	0	1	1	1	1	1	1	2	1	1	2	5	5	5
C01404	Coyah	infected farm	1	25	1	1	2	1	1	1	10	Don't know	0	0	0	0	0	0	0	0	0	0	0	0	0	0	0	0	1	0	0	0	0	0	0	0	1	3	3	3	3	3	3	3	3	1	5	2	5
C01405	Coyah	infected farm	1	27	1	1	2	1	1	1	6	Contagious infection caused by a virus that can affect poultry	0	0	0	0	1	0	1	1	0	1	0	0	0	0	0	0	0	1	0	1	0	0	1	0	0	1	3	1	2	1	3	1	1	1	5	5	5
C01406	Coyah	infected farm	1	39	2	0	2	1	1	1	10	Contagious infection caused by a virus that can affect poultry	0	1	0	0	1	0	1	1	0	1	0	0	1	1	0	0	0	1	0	1	0	0	1	1	0	1	2	2	1	1	1	1	1	3	4	4	5
C01407	Coyah	infected farm	2	25	2	0	2	1	1	1	3	Don't know	0	0	0	0	0	0	0	0	0	0	0	0	0	0	0	0	1	0	0	0	0	0	0	0	1	2	2	3	2	3	3	3	3	1	5	5	5
C01408	Coyah	infected farm	2	24	2	0	2	1	1	1	3	Don't know	0	0	0	0	0	0	0	0	0	0	0	0	0	0	0	0	1	0	0	0	0	0	0	0	1	3	2	2	2	2	2	2	3	1	5	5	5
C01409	Coyah	infected farm	1	18	1	0	2	1	1	1	10	Don't know	0	0	0	0	0	0	0	0	0	0	0	0	0	0	0	0	1	0	0	0	0	0	0	0	1	3	3	3	3	3	3	3	3	1	4	5	5
C01410	Coyah	infected farm	1	19	1	0	2	1	1	1	10	Don't know	0	0	0	0	0	0	0	0	0	0	0	0	0	0	0	0	1	0	0	0	0	0	0	0	1	3	3	3	3	3	3	3	3	1	5	5	5
C01411	Coyah	infected farm	1	25	1	1	2	1	1	1	4	Don't know	0	0	0	0	0	0	0	0	0	0	0	0	0	0	0	0	1	0	0	0	0	0	0	0	1	1	3	1	2	1	2	1	1	1	5	5	5
C01412	Coyah	infected farm	1	26	2	0	2	1	1	1	10	Contagious infection caused by a virus that can affect poultry	1	1	0	1	1	0	1	1	0	1	0	1	1	1	0	0	0	1	0	1	0	0	1	1	0	1	1	2	1	1	1	1	1	2	4	4	4
C01413	Coyah	infected farm	2	19	2	0	2	1	1	1	8	Contagious infection caused by a virus that can affect poultry	0	1	0	0	1	0	0	1	0	0	0	0	1	0	0	0	0	1	0	1	0	0	1	0	0	1	2	2	3	1	1	1	1	3	4	4	5
C01415	Coyah	infected farm	1	22	1	0	3	2	7	>1	13	Contagious infection caused by a virus that can affect poultry	0	0	0	0	0	0	0	0	0	0	0	0	0	0	0	0	1	0	0	0	0	0	0	0	1	3	3	3	3	3	3	3	3	1	1	1	5
C01416	Coyah	infected farm	1	23	1	1	2	1	1	1	10	Don't know	0	0	0	0	0	0	0	0	0	0	0	0	0	0	0	0	1	0	0	0	0	0	0	0	1	3	3	3	3	3	3	3	3	1	5	5	5
C01417	Coyah	infected farm	1	20	1	0	2	1	1	1	10	Don't know	0	1	0	0	1	0	0	1	0	1	0	1	1	1	0	0	0	1	0	1	0	0	0	0	0	1	2	2	1	2	1	1	1	3	4	4	4
C01501	Coyah	infected farm	2	32	1	1	4	2	1	1	10	Contagious infection caused by a virus that can affect poultry	1	1	1	1	1	0	0	0	0	0	0	1	1	1	0	0	0	1	0	1	0	0	1	1	0	1	1	1	1	1	2	1	1	1	4	1	5
C01601	Coyah	infected farm	1	59	2	1	4	1	1	1	12	Contagious infection caused by a virus that can affect poultry	1	1	0	1	1	0	1	1	0	1	0	1	1	1	0	0	0	1	0	1	0	0	1	1	0	1	1	1	1	1	1	1	1	3	3	4	5
C01602	Coyah	infected farm	1	21	1	1	3	1	1	1	10	Don't know	0	0	0	0	0	0	0	0	0	0	0	0	0	0	0	0	1	0	0	0	0	0	0	0	1	3	3	3	3	3	3	3	3	1	5	1	5
C01603	Coyah	infected farm	1	20	1	0	2	1	1	1	5	Contagious infection caused by a virus that can affect poultry	0	1	0	0	0	0	0	0	0	0	0	0	1	0	0	0	0	1	1	1	0	0	1	0	0	1	1	1	1	1	1	1	1	1	4	2	5
C01604	Coyah	infected farm	1	22	1	0	2	1	1	1	12	Contagious infection caused by a virus that can affect poultry	0	1	0	0	0	0	0	0	0	0	0	0	1	1	0	0	0	0	0	0	0	0	0	0	1	3	3	3	3	3	3	3	3	1	5	1	5
C01701	Coyah	infected farm	1	31	2	1	4	1	1	1	10	Contagious infection caused by a virus that can affect poultry	0	1	0	0	1	0	1	1	0	1	0	1	1	1	0	0	0	1	0	0	0	0	1	1	0	1	1	1	1	1	1	1	1	3	3	4	5
C01702	Coyah	infected farm	1	24	1	1	2	1	1	1	24	Don't know	0	0	0	0	0	0	0	0	0	0	0	0	0	0	0	0	1	0	0	0	0	0	0	0	1	3	3	3	3	3	3	3	3	1	1	1	1
C01801	Coyah	infected farm	1	39	2	1	4	1	1	1	10	Don't know	0	0	0	0	0	0	0	0	0	0	0	0	0	0	0	0	1	1	0	1	0	0	1	0	0	1	2	1	1	1	1	1	1	1	4	4	4
C01802	Coyah	infected farm	1	18	1	0	2	1	1	1	10	Don't know	0	0	0	0	0	0	0	0	0	0	0	0	0	0	0	0	1	0	0	0	0	0	0	0	1	3	3	3	3	3	3	3	3	5	5	5	5
C01901	Coyah	infected farm	1	25	1	0	2	2	1	1	10	Don't know	0	0	0	0	0	0	0	0	0	0	0	0	0	0	0	0	1	1	0	1	0	0	1	1	0	1	1	1	1	1	1	1	1	3	4	4	4
C01902	Coyah	infected farm	1	25	2	1	2	1	1	1	10	Zoonosis	1	1	1	1	0	0	0	0	0	0	0	0	1	1	0	0	0	1	1	1	1	1	1	1	0	2	1	1	1	1	1	1	1	1	4	1	5
C02001	Coyah	uninfected farm	1	40	2	1	4	2	1	1	10	Contagious infection caused by a virus that can affect poultry	1	1	0	1	1	0	1	1	0	1	0	1	0	1	0	0	0	1	0	1	0	1	1	1	0	1	1	1	1	1	1	1	1	5	5	5	5
C02002	Coyah	uninfected farm	2	24	1	1	2	1	1	1	10	Contagious infection caused by a virus that can affect poultry	1	1	1	0	1	1	1	0	0	0	0	0	1	0	0	0	0	1	1	1	1	1	1	0	0	1	1	1	1	1	1	1	1	1	5	5	5
C02101	Coyah	infected farm	1	28	2	1	2	1	1	1	11	Don't know	0	1	0	0	1	0	0	1	0	1	0	1	1	1	0	0	0	1	0	1	0	0	1	1	0	1	1	1	1	1	1	1	1	3	4	5	5
C02102	Coyah	infected farm	2	24	2	0	2	1	1	1	2	Don't know	0	0	0	0	0	0	0	0	0	0	0	0	0	0	0	0	1	0	0	0	0	0	0	0	1	3	3	3	3	3	3	3	3	1	5	5	5
C02103	Coyah	infected farm	1	23	2	0	2	1	1	1	8	Contagious infection caused by a virus that can affect poultry	0	0	0	0	0	0	0	0	0	0	0	0	1	0	0	0	0	0	0	0	0	0	0	0	1	1	2	2	1	1	3	1	1	2	5	5	5
C02201	Coyah	uninfected farm	1	32	2	1	4	2	1	1	10	Contagious infection caused by a virus that can affect poultry	1	1	1	1	1	1	1	1	0	1	1	1	1	1	1	1	0	1	1	1	0	1	1	1	0	1	1	1	1	1	1	1	1	2	2	5	5
C02202	Coyah	uninfected farm	1	29	2	0	2	1	1	1	10	Don't know	0	0	0	0	0	0	0	0	0	0	0	0	0	0	0	0	1	0	0	0	0	0	0	0	1	3	3	3	3	3	3	3	3	1	1	1	5
C02203	Coyah	uninfected farm	2	25	2	0	5	1	1	1	2	Don't know	0	0	0	0	0	0	0	0	0	0	0	0	0	0	0	0	1	0	0	0	0	0	0	0	1	1	1	1	2	1	2	1	1	1	5	5	5
C02301	Coyah	infected farm	2	25	2	1	2	1	1	1	24	Contagious infection caused by a virus that can affect poultry	1	1	1	0	1	1	1	1	0	0	0	0	1	0	0	0	0	1	1	1	0	0	1	0	0	2	1	1	1	1	1	1	1	1	5	1	5
C02302	Coyah	infected farm	1	18	1	1	2	1	1	1	12	Don't know	0	1	0	0	1	0	1	1	0	1	0	1	1	0	0	0	0	1	0	1	0	0	1	1	0	1	2	1	1	1	1	1	1	3	4	4	4
C02401	Coyah	uninfected farm	1	26	2	1	3	2	1	1	9	Contagious infection caused by a virus that can affect poultry	1	1	1	0	1	1	1	1	1	0	0	0	1	0	0	0	0	1	0	1	0	0	1	0	0	1	1	1	1	1	1	1	1	1	5	1	5
C02501	Coyah	infected farm	1	27	1	1	2	2	1	1	12	Contagious infection caused by a virus that can affect poultry	1	1	0	0	0	0	0	1	0	0	0	0	1	0	0	0	0	1	1	1	0	1	1	0	0	1	1	2	1	1	1	1	1	3	4	4	4
C02502	Coyah	infected farm	1	36	2	1	4	2	1	1	5	Contagious infection caused by a virus that can affect poultry	0	1	0	1	1	0	1	1	0	1	0	1	1	1	0	0	0	0	1	0	1	1	1	0	0	1	1	1	1	1	1	1	1	1	2	2	2
C02601	Coyah	uninfected farm	1	28	2	1	2	2	1	1	12	Contagious infection caused by a virus that can affect poultry	1	1	1	0	1	1	1	0	0	0	0	0	1	1	0	0	0	1	1	0	1	1	1	0	0	1	1	1	1	1	1	1	1	1	5	1	3
C02701	Coyah	infected farm	1	26	1	0	2	1	1	1	9	Contagious infection caused by a virus that can affect poultry	0	1	0	0	0	0	0	0	0	0	0	1	1	0	0	0	0	1	0	1	0	0	1	1	0	1	1	1	1	1	1	1	1	3	5	5	5
C02702	Coyah	infected farm	1	20	1	0	2	1	1	1	10	Don't know	0	0	0	0	0	0	0	0	0	0	0	0	0	0	0	0	1	0	0	0	0	0	0	0	1	2	2	3	3	3	3	3	3	1	3	5	5
C02801	Coyah	uninfected farm	1	33	2	1	4	2	1	1	12	Contagious infection caused by a virus that can affect poultry	0	1	0	1	1	0	1	1	0	1	0	0	1	1	0	0	0	1	0	1	0	1	1	1	0	1	1	1	1	1	1	1	1	3	5	5	5
C02802	Coyah	uninfected farm	1	60	2	0	2	2	1	1	10	Don't know	0	0	0	0	0	0	0	0	0	0	0	0	0	0	0	0	1	0	0	0	0	0	0	0	1	3	3	3	3	3	3	3	3	1	5	3	5
C02803	Coyah	uninfected farm	1	38	2	1	2	2	1	1	10	Contagious infection caused by a virus that can affect poultry	1	1	0	0	1	0	1	1	0	1	0	1	1	1	1	1	0	1	0	1	0	0	1	1	0	1	1	1	1	1	3	3	1	1	3	3	5
C02804	Coyah	uninfected farm	1	26	2	1	2	2	1	1	10	Contagious infection caused by a virus that can affect poultry	0	1	0	0	0	0	0	0	0	0	0	0	0	0	0	0	0	0	0	0	0	0	0	0	1	3	3	3	3	3	3	3	3	5	5	5	5
C02805	Coyah	uninfected farm	1	33	2	0	2	1	1	1	10	Contagious infection caused by a virus that can affect poultry	1	0	0	0	1	0	1	0	0	1	0	0	1	1	0	0	0	1	0	1	0	0	1	0	0	1	1	1	1	1	1	1	1	4	5	5	5
C02901	Coyah	infected farm	1	41	2	0	2	2	1	1	19	Contagious infection caused by a virus that can affect poultry	0	0	0	0	0	0	0	0	0	0	0	0	0	0	0	0	1	0	0	0	0	0	0	0	1	3	3	3	3	3	3	3	3	1	1	1	1
C03001	Coyah	uninfected farm	1	25	1	1	2	2	1	1	5	Contagious infection caused by a virus that can affect poultry	1	1	0	1	1	0	1	1	0	1	0	1	1	1	0	0	0	1	1	1	0	1	1	0	0	1	1	1	1	1	1	1	1	2	5	3	5
C03002	Coyah	uninfected farm	1	23	2	1	2	1	1	1	10	Contagious infection caused by a virus that can affect poultry	1	1	1	1	1	1	1	0	0	0	0	0	0	1	0	0	0	1	1	1	1	1	1	0	0	1	1	1	1	1	1	1	1	1	5	5	5
C03003	Coyah	uninfected farm	1	44	2	0	2	1	1	1	8	Contagious infection caused by a virus that can affect poultry	0	0	0	0	0	0	0	0	0	0	0	0	0	0	0	0	1	1	1	1	0	1	1	1	0	1	1	1	1	1	1	1	1	1	3	5	5
C03101	Coyah	uninfected farm	1	29	1	1	1	2	3	>1	15	Contagious infection caused by a virus that can affect poultry	1	1	1	1	1	0	1	1	0	1	0	1	1	1	1	1	0	1	0	1	0	1	1	1	0	1	1	1	1	1	1	1	1	3	5	2	3
C03102	Coyah	uninfected farm	1	18	1	1	3	1	1	1	12	Don't know	0	0	0	0	0	0	0	0	0	0	0	0	0	0	0	0	1	0	0	0	0	0	0	0	1	3	3	3	3	3	3	3	3	1	5	3	5
C03103	Coyah	uninfected farm	1	15	1	1	2	1	1	1	10	Don't know	0	0	0	0	0	0	0	0	0	0	0	0	0	0	0	0	1	0	0	0	0	0	0	0	1	3	3	3	3	3	3	3	3	1	5	5	5
C03201	Coyah	uninfected farm	1	43	2	1	1	1	3	>1	12	Contagious infection caused by a virus that can affect poultry	1	1	1	1	1	0	1	1	0	1	0	1	1	1	0	0	0	1	1	1	0	1	1	1	0	1	1	1	1	1	1	1	1	3	4	4	5
C03202	Coyah	uninfected farm	1	42	2	0	2	2	1	1	13	Contagious infection caused by a virus that can affect poultry	0	0	0	0	0	0	0	0	0	0	0	0	0	0	0	0	1	0	0	0	0	0	0	0	1	3	3	3	3	3	3	3	3	1	3	3	5
C03203	Coyah	uninfected farm	1	24	2	1	3	1	1	1	2	Don't know	0	0	0	0	0	0	0	0	0	0	0	0	0	0	0	0	1	0	0	0	0	0	0	0	1	1	1	1	1	1	2	2	1	1	5	5	5
C03301	Coyah	uninfected farm	1	22	1	1	2	2	1	1	10	Don't know	0	0	0	0	0	0	0	0	0	0	0	0	0	0	0	0	1	0	0	0	0	0	0	0	1	3	3	3	3	3	3	3	3	1	3	3	5
C03401	Coyah	uninfected farm	1	28	1	1	4	1	1	1	12	Contagious infection caused by a virus that can affect poultry	0	0	0	0	1	0	1	1	0	1	0	1	1	1	0	0	0	1	1	1	1	0	1	1	0	1	1	1	1	1	1	1	1	3	4	2	5
C03402	Coyah	uninfected farm	1	45	2	0	3	2	1	1	10	Don't know	0	0	0	0	0	0	0	0	0	0	0	0	0	0	0	0	1	0	0	0	0	0	0	0	1	1	1	1	1	1	1	1	1	1	1	1	5
C03501	Coyah	uninfected farm	1	42	2	0	2	1	1	1	10	Contagious infection caused by a virus that can affect poultry	1	1	1	1	1	0	1	1	0	1	0	0	1	1	0	0	0	1	0	1	0	1	1	0	0	2	2	2	1	2	2	2	2	4	5	5	5
C03601	Coyah	uninfected farm	1	35	2	1	4	1	1	1	12	Contagious infection caused by a virus that can affect poultry	1	1	0	0	1	0	1	1	0	1	0	1	1	1	0	0	0	1	0	1	0	0	1	1	0	1	1	1	1	1	1	1	1	3	5	3	5
C03602	Coyah	uninfected farm	1	19	1	1	2	1	1	1	12	Don't know	0	0	0	0	0	0	0	0	0	0	0	0	0	0	0	0	1	0	0	0	0	0	0	0	1	1	1	1	1	1	1	1	1	1	1	1	1
C03603	Coyah	uninfected farm	1	20	1	1	2	1	1	1	12	Don't know	0	0	0	0	0	0	0	0	0	0	0	0	0	0	0	0	1	0	0	0	0	0	0	0	1	1	1	1	1	1	1	1	1	1	4	1	5
C03604	Coyah	uninfected farm	1	18	1	1	2	1	1	1	12	Don't know	0	0	0	0	0	0	0	0	0	0	0	0	0	0	0	0	1	0	0	0	0	0	0	0	1	3	2	3	2	3	2	3	2	1	1	1	1
C03605	Coyah	uninfected farm	1	38	1	0	3	1	1	1	12	Don't know	0	0	0	0	0	0	0	0	0	0	0	0	0	0	0	0	1	0	0	0	0	0	0	0	1	1	1	1	1	1	1	1	1	1	5	1	5
C03606	Coyah	uninfected farm	1	30	1	1	2	1	1	1	12	Contagious infection caused by a virus that can affect poultry	0	0	0	0	0	0	0	0	0	0	0	0	0	0	0	0	1	0	0	0	0	0	0	0	1	3	3	3	3	3	3	3	3	1	1	1	5
C03607	Coyah	uninfected farm	1	20	1	1	2	1	1	1	12	Don't know	0	0	0	0	0	0	0	0	0	0	0	0	0	0	0	0	1	1	0	1	0	1	1	1	0	1	1	1	1	1	1	1	1	4	5	2	5
C03701	Coyah	uninfected farm	1	29	1	1	1	2	5	>1	12	Contagious infection caused by a virus that can affect poultry	1	1	1	1	1	0	1	1	0	1	0	1	1	1	0	0	0	1	1	1	1	1	1	1	0	1	1	1	1	1	1	1	1	3	4	3	5
C03702	Coyah	uninfected farm	1	62	2	0	2	1	1	1	12	Contagious infection caused by a virus that can affect poultry	0	1	0	0	0	0	0	0	0	0	0	0	1	0	0	0	0	0	0	0	0	0	0	0	1	2	2	2	2	2	2	2	2	1	5	5	5
C03801	Coyah	uninfected farm	1	30	2	0	4	2	2	>1	12	Contagious infection caused by a virus that can affect poultry	1	1	1	1	1	0	1	1	0	1	0	0	1	0	1	0	0	1	1	1	1	1	1	1	0	1	1	1	1	1	1	1	1	2	4	5	5
C03802	Coyah	uninfected farm	1	37	1	0	2	1	1	1	12	Don't know	0	0	0	0	0	0	0	0	0	0	0	0	0	0	0	0	1	0	0	0	0	0	0	0	1	2	2	2	2	2	1	1	1	5	1	1	5
C03803	Coyah	uninfected farm	1	40	2	1	2	1	1	1	12	Don't know	0	0	0	0	0	0	0	0	0	0	0	0	0	0	0	0	1	0	0	0	0	0	0	0	1	1	1	1	1	1	1	1	1	5	1	1	5
C03901	Coyah	uninfected farm	1	33	2	1	4	2	1	1	13	Contagious infection caused by a virus that can affect poultry	1	1	0	0	1	0	1	1	0	1	0	0	1	1	0	0	0	1	1	1	0	1	1	1	0	1	1	1	1	1	1	1	1	2	4	4	4
C03902	Coyah	uninfected farm	1	22	1	0	2	1	1	1	9	Don't know	0	0	0	0	0	0	0	0	0	0	0	0	0	0	0	0	1	0	0	0	0	0	0	0	1	3	3	3	3	3	3	2	2	1	1	1	5
C04001	Coyah	uninfected farm	1	18	1	1	2	1	1	1	12	Don't know	0	0	0	0	0	0	0	0	0	0	0	0	0	0	0	0	1	0	0	0	0	0	0	0	1	1	1	1	1	1	1	1	1	4	5	2	5
C04002	Coyah	uninfected farm	1	18	1	0	2	1	1	1	14	Don't know	0	0	0	0	0	0	0	0	0	0	0	0	0	0	0	0	1	0	0	0	0	0	0	0	1	3	3	3	3	3	3	3	3	1	5	1	5
C04101	Coyah	uninfected farm	1	30	1	1	2	1	1	1	10	Don't know	0	0	0	0	0	0	0	0	0	0	0	0	0	0	0	0	1	0	0	0	0	0	0	0	1	1	1	1	1	1	1	1	1	4	5	5	5
C04102	Coyah	uninfected farm	1	22	1	1	2	1	1	1	14	Don't know	0	0	0	0	0	0	0	0	0	0	0	0	0	0	0	0	1	0	0	0	0	0	0	0	1	2	1	2	3	3	2	1	3	1	5	1	5
C04201	Coyah	uninfected farm	1	41	2	0	2	2	1	1	12	Don't know	0	0	0	0	0	0	0	0	0	0	0	0	0	0	0	0	1	0	0	0	0	0	0	0	1	1	1	1	1	1	1	1	1	3	4	2	4
C04202	Coyah	uninfected farm	1	29	2	0	2	2	1	1	9	Don't know	0	0	0	0	0	0	0	0	0	0	0	0	0	0	0	0	1	0	0	0	0	0	0	0	1	1	1	1	1	1	1	1	1	1	4	4	4
C04203	Coyah	uninfected farm	1	28	1	1	4	1	1	1	7	Zoonosis	1	1	0	0	1	0	1	0	0	1	0	0	1	1	0	0	0	1	1	1	0	1	1	1	0	1	1	1	1	1	1	1	1	1	1	4	4
C04204	Coyah	uninfected farm	1	29	2	1	2	1	1	1	10	Contagious infection caused by a virus that can affect poultry	0	0	0	0	0	0	0	0	0	0	0	0	1	0	0	0	0	1	0	1	0	1	1	1	0	1	1	1	1	1	1	1	1	3	4	3	4
C04205	Coyah	uninfected farm	1	30	2	1	2	1	1	1	10	Don't know	0	0	0	0	0	0	0	0	0	0	0	0	0	0	0	0	1	0	0	0	0	0	0	0	1	2	2	3	3	3	3	3	3	1	4	1	4
C04206	Coyah	uninfected farm	1	30	2	1	2	1	1	1	8	Don't know	0	0	0	0	0	0	0	0	0	0	0	0	0	0	0	0	1	0	0	0	0	0	0	0	1	1	1	1	1	1	1	1	1	3	3	5	4
C04207	Coyah	uninfected farm	1	41	2	1	2	1	1	1	10	Contagious infection caused by a virus that can affect poultry	1	1	1	0	1	0	1	1	0	1	0	1	1	1	0	0	0	1	1	1	1	1	1	1	0	1	1	1	1	1	1	1	1	4	5	5	5
C04208	Coyah	uninfected farm	1	22	1	1	2	1	1	1	10	Contagious infection caused by a virus that can affect poultry	0	1	1	1	1	1	1	0	0	0	0	0	1	1	0	0	0	1	1	1	1	1	1	0	0	1	1	1	1	1	1	1	1	1	5	1	5
C04209	Coyah	uninfected farm	1	26	1	1	1	2	3	>1	8	Contagious infection caused by a virus that can affect poultry	1	1	0	1	0	0	0	0	0	0	0	1	0	0	0	0	0	0	0	0	0	0	0	0	1	1	1	1	1	1	3	1	1	1	4	5	5
C04210	Coyah	uninfected farm	1	44	2	1	2	2	1	1	12	Contagious infection caused by a virus that can affect poultry	0	0	0	0	1	0	1	1	0	1	0	0	1	1	0	0	0	1	0	1	0	0	1	1	0	1	1	1	1	1	1	1	1	4	5	5	5
C04301	Coyah	uninfected farm	1	30	2	0	2	1	1	1	12	Don't know	0	0	0	0	0	0	0	0	0	0	0	0	0	0	0	0	1	0	0	0	0	0	0	0	1	1	3	1	1	1	1	1	1	4	5	5	5
C04302	Coyah	uninfected farm	1	28	2	0	2	1	1	1	8	Don't know	0	0	0	0	0	0	0	0	0	0	0	0	0	0	0	0	1	0	0	0	0	0	0	0	1	1	2	3	2	1	2	3	2	1	5	5	5
C04303	Coyah	uninfected farm	1	23	1	1	2	1	1	1	12	Contagious infection caused by a virus that can affect poultry	0	0	0	0	1	0	1	1	0	1	0	1	1	1	0	0	0	1	0	1	0	0	1	1	0	1	1	1	1	1	1	1	1	4	5	5	5
C04401	Coyah	uninfected farm	1	44	2	1	2	2	1	1	10	Contagious infection caused by a virus that can affect poultry	0	0	0	0	0	0	0	0	0	0	0	0	1	0	0	0	0	1	0	1	0	0	1	1	0	1	1	1	1	1	1	1	1	4	3	3	4
C04402	Coyah	uninfected farm	1	41	2	0	2	2	1	1	9	Contagious infection caused by a virus that can affect poultry	0	1	0	0	0	0	0	0	0	0	0	0	0	0	0	0	0	1	0	0	0	0	0	0	0	1	1	1	1	1	1	1	1	1	5	5	5
C04403	Coyah	uninfected farm	1	29	2	1	2	2	1	1	12	Contagious infection caused by a virus that can affect poultry	1	1	1	1	1	0	1	1	0	1	0	1	1	1	0	0	0	1	1	1	0	1	1	1	0	1	1	1	1	1	1	1	1	3	4	3	5
C04404	Coyah	uninfected farm	1	44	2	0	2	2	1	1	9	Contagious infection caused by a virus that can affect poultry	0	1	0	0	0	0	0	0	0	0	0	0	0	0	0	0	0	0	0	0	0	0	0	0	1	3	3	3	3	3	3	3	3	5	5	5	5
C04405	Coyah	uninfected farm	1	20	1	1	2	1	1	1	9	Don't know	0	1	0	0	0	0	0	0	0	0	0	0	0	0	0	0	0	0	0	0	0	0	0	0	1	2	3	1	1	3	3	2	2	5	3	5	5
C04406	Coyah	uninfected farm	1	27	2	1	3	1	2	>1	11	Contagious infection caused by a virus that can affect poultry	1	1	1	1	1	1	1	1	1	1	1	0	1	1	1	1	0	1	1	1	0	1	1	1	0	1	1	1	1	2	1	1	1	3	3	2	4
C04407	Coyah	uninfected farm	1	25	2	1	2	2	1	1	9	Don't know	0	0	0	0	0	0	0	0	0	0	0	0	0	0	0	0	1	0	0	0	0	0	0	0	1	1	1	1	1	1	1	1	1	1	5	5	5
C04501	Coyah	uninfected farm	2	29	2	1	4	2	1	1	12	Contagious infection caused by a virus that can affect poultry	0	0	0	0	0	0	0	0	0	0	0	0	1	1	0	0	0	1	0	1	0	0	1	1	0	1	1	1	1	1	1	1	1	4	4	5	5
C04502	Coyah	uninfected farm	1	27	1	1	2	1	1	1	13	Don't know	0	0	0	0	0	0	0	0	0	0	0	0	0	0	0	0	1	0	0	0	0	0	0	0	1	1	1	2	2	3	3	2	2	1	4	1	5
C04601	Coyah	uninfected farm	1	55	2	1	4	1	1	1	12	Contagious infection caused by a virus that can affect poultry	1	1	1	1	1	0	1	1	0	1	0	1	1	1	0	0	0	1	0	1	0	1	1	1	0	1	1	1	1	1	1	1	1	2	3	3	5
C04602	Coyah	uninfected farm	1	30	1	1	1	2	1	1	10	Contagious infection caused by a virus that can affect poultry	1	1	1	0	1	1	1	0	0	0	0	0	1	0	0	0	0	1	1	1	0	1	1	0	0	1	1	1	1	1	1	1	1	1	5	3	1
C04603	Coyah	uninfected farm	1	60	2	1	5	1	1	1	5	Don't know	0	0	0	0	0	0	0	0	0	0	0	0	1	0	0	0	0	0	0	0	0	0	0	0	1	1	1	1	1	1	1	1	1	1	1	1	1
C04604	Coyah	uninfected farm	1	37	1	0	2	1	1	1	13	Don't know	0	0	0	0	0	0	0	0	0	0	0	0	0	0	0	0	1	0	0	0	0	0	0	0	1	1	1	1	1	1	1	1	1	1	1	1	1
C04605	Coyah	uninfected farm	1	27	2	1	2	1	1	1	11	Don't know	0	0	0	0	0	0	0	0	0	0	0	0	0	0	0	0	1	0	0	0	0	0	0	0	1	1	1	2	2	2	3	3	3	1	1	1	1
C04701	Coyah	uninfected farm	1	35	2	1	4	1	1	1	12	Zoonosis	1	1	1	1	1	0	1	1	0	1	0	0	1	1	0	0	0	1	0	1	0	1	1	1	0	1	1	1	1	1	1	1	1	2	2	2	5
C04702	Coyah	uninfected farm	2	23	2	0	3	1	1	1	8	Don't know	0	0	0	0	0	0	0	0	0	0	0	0	0	0	0	0	1	0	0	0	0	0	0	0	1	3	1	2	3	2	1	3	2	5	3	3	5
C04801	Coyah	uninfected farm	1	34	2	1	4	2	1	1	12	Don't know	0	0	0	0	0	0	0	0	0	0	0	0	0	0	0	0	1	0	0	0	0	0	0	0	1	1	1	1	1	1	1	1	1	1	1	2	2
C04802	Coyah	uninfected farm	1	33	2	1	2	1	1	1	12	Don't know	0	0	0	0	0	0	0	0	0	0	0	0	0	0	0	0	1	0	0	0	0	0	0	0	1	3	2	2	3	2	2	3	2	1	1	1	1
C04901	Coyah	uninfected farm	1	42	2	0	2	2	1	1	12	Don't know	0	0	0	0	0	0	0	0	0	0	0	0	0	0	0	0	1	0	0	0	0	0	0	0	1	1	1	1	1	1	1	1	1	3	4	3	5
C04902	Coyah	uninfected farm	1	21	1	0	2	1	1	1	12	Don't know	0	0	0	0	0	0	0	0	0	0	0	0	0	0	0	0	1	0	0	0	0	0	0	0	1	3	3	3	3	3	3	3	3	1	3	3	5
C05001	Coyah	uninfected farm	1	23	2	1	2	1	1	1	12	Don't know	0	0	0	0	0	0	0	0	0	0	0	0	0	0	0	0	1	0	0	0	0	0	0	0	1	1	1	1	1	1	1	1	1	4	3	2	4
C05002	Coyah	uninfected farm	1	23	1	0	2	2	1	1	10	Don't know	0	0	0	0	0	0	0	0	0	0	0	0	0	0	0	0	1	0	0	0	0	0	0	0	1	3	3	3	3	3	3	3	3	1	4	5	5
C05003	Coyah	uninfected farm	1	27	1	1	2	1	1	1	4	Contagious infection caused by a virus that can affect poultry	0	0	0	0	0	0	0	0	0	0	0	0	0	0	0	0	1	0	0	0	0	0	0	0	1	1	1	1	1	1	2	1	1	1	3	5	5
C05101	Coyah	uninfected farm	1	20	1	1	2	1	1	1	12	Contagious infection caused by a virus that can affect poultry	0	0	0	0	0	0	0	0	0	0	0	0	1	1	0	0	0	1	0	1	0	0	1	1	0	1	1	1	1	1	1	1	1	2	5	5	5
C05102	Coyah	uninfected farm	1	29	2	0	2	2	1	1	12	Don't know	0	0	0	0	0	0	0	0	0	0	0	0	0	0	0	0	1	0	0	0	0	0	0	0	1	2	2	2	2	2	2	2	2	1	5	5	5
C05201	Coyah	uninfected farm	1	28	2	1	2	2	1	1	12	Contagious infection caused by a virus that can affect poultry	0	0	0	0	0	0	0	0	0	0	0	0	1	1	0	0	0	1	0	1	0	0	1	0	0	1	1	1	1	1	1	1	1	3	3	3	3
C05301	Coyah	uninfected farm	1	39	2	0	2	2	1	1	1	Contagious infection caused by a virus that can affect poultry	0	0	0	0	0	0	0	0	0	0	0	0	1	1	0	0	0	1	0	1	0	1	1	0	0	1	1	1	1	1	1	1	1	4	4	4	5
C05302	Coyah	uninfected farm	1	38	2	0	2	2	1	1	10	Don't know	0	0	0	0	0	0	0	0	0	0	0	0	0	0	0	0	1	0	0	0	0	0	0	0	1	3	3	3	3	3	3	3	3	1	5	3	5
C05401	Coyah	uninfected farm	1	36	2	0	2	2	1	1	6	Don't know	0	0	0	0	0	0	0	0	0	0	0	0	0	0	0	0	1	0	0	0	0	0	0	0	1	1	1	1	1	1	2	1	1	1	5	5	5
C05501	Coyah	infected farm	1	39	2	1	2	2	1	1	12	Contagious infection caused by a virus that can affect poultry	1	1	1	1	1	0	1	1	0	1	0	0	1	1	0	0	0	1	0	1	0	1	1	1	0	1	1	1	1	1	1	1	1	3	3	3	4
C05502	Coyah	infected farm	1	31	1	1	4	2	1	1	10	Contagious infection caused by a virus that can affect poultry	1	1	1	0	1	1	1	1	0	0	0	0	1	1	0	0	0	1	1	1	1	1	1	0	0	1	1	1	1	1	1	1	1	1	2	1	4
C05601	Coyah	uninfected farm	1	52	2	1	2	2	1	1	5	Zoonosis	1	1	0	1	1	0	1	1	0	1	0	1	1	1	1	0	0	1	0	1	0	1	1	1	0	1	1	1	1	1	1	1	1	1	4	5	5
C05602	Coyah	uninfected farm	1	21	1	1	2	2	1	1	10	Don't know	0	0	0	0	0	0	0	0	0	0	0	0	0	0	0	0	1	0	0	0	0	0	0	0	1	2	3	3	2	3	2	2	3	1	5	1	1
C05701	Coyah	uninfected farm	1	46	2	1	2	2	1	1	12	Contagious infection caused by a virus that can affect poultry	1	1	1	1	1	0	1	1	0	1	0	1	1	1	1	1	0	1	1	1	0	1	1	1	0	1	1	1	1	1	1	1	1	1	5	5	5
C05702	Coyah	uninfected farm	1	35	2	1	2	1	1	1	13	Contagious infection caused by a virus that can affect poultry	1	1	1	0	0	0	0	0	0	1	0	0	1	0	0	0	0	1	1	1	1	0	1	0	0	1	1	1	1	1	1	1	1	1	5	3	5
C05703	Coyah	uninfected farm	2	25	2	0	2	1	1	1	12	Don't know	0	0	0	0	0	0	0	0	0	0	0	0	0	0	0	0	1	0	0	0	0	0	0	0	1	1	1	1	1	1	1	1	1	3	5	5	5
C05801	Coyah	uninfected farm	1	30	1	1	4	2	1	1	12	Contagious infection caused by a virus that can affect poultry	1	1	1	0	1	0	1	1	0	1	0	0	1	1	0	0	0	1	1	1	0	1	1	1	0	1	1	1	1	1	1	1	1	4	5	5	5
C05802	Coyah	uninfected farm	1	27	1	1	2	1	1	1	13	Don't know	0	0	0	0	0	0	0	0	0	0	0	0	0	0	0	0	1	0	0	0	0	0	0	0	1	2	2	2	2	2	2	2	2	1	5	5	5
C05901	Coyah	uninfected farm	1	36	2	1	4	1	1	1	1	Contagious infection caused by a virus that can affect poultry	0	0	0	0	0	0	0	0	0	0	0	0	1	1	0	0	0	1	0	1	0	0	1	1	0	1	1	1	1	1	1	1	1	4	5	5	5
C05902	Coyah	uninfected farm	1	22	1	1	2	1	1	1	13	Don't know	0	0	0	0	0	0	0	0	0	0	0	0	0	0	0	0	1	0	0	0	0	0	0	0	1	3	2	3	2	2	3	2	2	1	5	2	5
C05903	Coyah	uninfected farm	1	43	2	1	2	1	1	1	11	Don't know	0	0	0	0	0	0	0	0	0	0	0	0	0	0	0	0	1	0	0	0	0	0	0	0	1	2	2	2	2	2	2	2	2	1	5	5	5
C06001	Coyah	uninfected farm	1	23	1	1	2	1	1	1	11	Zoonosis	1	1	1	1	1	0	1	0	0	0	0	1	1	1	1	1	0	1	0	1	0	0	1	0	0	1	1	1	1	1	1	1	1	1	1	5	5
C06101	Coyah	uninfected farm	1	34	1	0	4	2	1	1	11	Contagious infection caused by a virus that can affect poultry	0	1	0	0	0	0	0	0	0	0	0	0	0	0	0	0	0	0	0	0	0	0	0	0	1	1	1	1	1	1	1	1	1	1	3	3	5
C06201	Coyah	uninfected farm	1	28	1	1	4	1	1	1	10	Contagious infection caused by a virus that can affect poultry	1	1	1	1	1	1	1	1	1	1	1	1	1	1	0	0	0	1	1	1	0	1	0	0	0	1	1	1	1	1	1	1	1	1	3	1	5
C06202	Coyah	uninfected farm	1	28	2	0	2	1	1	1	12	Contagious infection caused by a virus that can affect poultry	0	0	0	0	0	0	0	0	0	0	0	0	0	0	0	0	1	0	0	0	0	0	0	0	1	3	3	3	3	3	3	3	3	1	5	1	5
C06301	Coyah	uninfected farm	1	30	1	0	4	2	1	1	11	Contagious infection caused by a virus that can affect poultry	1	1	1	1	1	0	1	1	0	1	0	1	1	1	1	1	0	1	1	1	1	1	1	1	0	1	1	1	1	1	1	1	1	1	1	1	5
C06401	Coyah	uninfected farm	1	33	2	1	2	2	1	1	11	Don't know	0	0	0	0	0	0	0	0	0	0	0	0	0	0	0	0	1	0	0	0	0	0	0	0	1	1	1	1	1	1	1	1	1	1	1	3	5
C06501	Coyah	uninfected farm	1	38	2	1	4	1	1	1	6	Zoonosis	1	1	1	1	1	1	1	1	1	1	1	1	1	1	1	1	0	1	1	1	1	1	1	1	0	1	1	1	1	1	1	1	1	1	4	3	5
C06602	Coyah	uninfected farm	1	35	1	1	2	1	1	1	13	Contagious infection caused by a virus that can affect poultry	1	1	1	0	1	1	1	0	0	0	0	0	1	0	0	0	0	1	1	1	1	1	1	1	0	1	1	1	1	1	1	1	1	1	5	1	5
C06701	Coyah	uninfected farm	1	40	2	0	4	1	1	1	12	Don't know	0	0	0	0	0	0	0	0	0	0	0	0	0	0	0	0	1	0	0	0	0	0	0	0	1	2	2	2	2	2	2	2	2	1	1	1	5
C06702	Coyah	uninfected farm	1	20	1	1	2	1	1	1	8	Contagious infection caused by a virus that can affect poultry	0	1	0	0	0	0	0	0	0	0	0	0	1	0	0	0	0	0	0	0	0	0	0	0	1	1	1	1	1	1	1	1	1	1	1	1	5
C06801	Coyah	uninfected farm	1	36	2	1	4	2	2	>1	12	Contagious infection caused by a virus that can affect poultry	1	0	1	1	1	0	1	1	0	1	0	1	1	1	0	0	0	1	0	1	0	1	1	1	0	1	1	1	1	1	1	1	1	2	3	4	5
C06802	Coyah	uninfected farm	1	55	2	1	2	1	1	1	10	Don't know	0	0	0	0	0	0	0	0	0	0	0	0	0	0	0	0	1	0	0	0	0	0	0	0	1	1	1	1	1	1	1	1	1	5	1	4	5
C06803	Coyah	uninfected farm	1	35	2	1	2	1	1	1	10	Contagious infection caused by a virus that can affect poultry	1	1	1	1	1	0	1	1	0	1	0	1	1	1	1	1	0	1	1	1	1	1	1	1	0	1	1	1	1	1	1	1	1	1	3	3	5
C06804	Coyah	uninfected farm	1	24	2	1	3	2	1	1	10	Contagious infection caused by a virus that can affect poultry	0	0	0	0	0	0	0	0	0	0	0	0	0	0	0	0	1	1	0	0	0	0	1	0	0	1	1	1	1	1	3	1	1	1	4	5	5
C06805	Coyah	uninfected farm	1	22	1	1	2	1	1	1	9	Don't know	0	0	0	0	0	0	0	0	0	0	0	0	0	0	0	0	1	0	0	0	0	0	0	0	1	2	1	2	1	2	1	2	1	1	5	5	5
C06901	Coyah	uninfected farm	1	25	1	1	4	1	1	1	12	Contagious infection caused by a virus that can affect poultry	1	1	1	1	1	1	1	1	1	1	1	1	1	1	1	1	0	1	0	1	0	0	1	0	0	1	1	1	1	1	1	1	1	1	5	1	5
C07001	Coyah	uninfected farm	1	28	2	1	4	1	1	1	14	Contagious infection caused by a virus that can affect poultry	1	1	1	0	1	0	1	1	0	1	0	1	1	1	0	0	0	1	0	1	0	0	1	1	0	1	1	1	1	1	1	1	1	1	1	1	1
C07002	Coyah	uninfected farm	1	26	2	1	2	1	1	1	12	Don't know	0	0	0	0	0	0	0	0	0	0	0	0	0	0	0	0	1	0	0	0	0	0	0	0	1	1	1	1	1	1	1	1	1	1	3	3	5
C07003	Coyah	uninfected farm	1	27	1	0	2	2	1	1	12	Don't know	0	0	0	0	0	0	0	0	0	0	0	0	0	0	0	0	1	0	0	0	0	0	0	0	1	2	2	2	2	2	2	2	2	1	1	1	5
F00101	Forecariah	uninfected farm	1	46	2	0	2	1	1	1	9	Contagious infection caused by a virus that can affect poultry	1	1	1	0	1	0	1	1	1	1	0	1	1	1	0	0	0	1	1	1	0	1	1	0	0	1	1	1	1	1	1	1	1	4	4	4	5
F00102	Forecariah	uninfected farm	2	34	2	1	3	1	1	1	12	Zoonosis	1	1	0	0	0	0	0	0	0	0	0	0	0	0	0	0	0	1	1	0	0	0	0	0	0	1	1	1	1	1	2	1	2	5	5	5	5
F00201	Forecariah	uninfected farm	1	61	2	0	2	1	1	1	8	Contagious infection caused by a virus that can affect poultry	1	1	0	0	1	0	1	1	0	1	0	0	1	0	0	0	0	1	1	1	0	1	1	0	0	1	1	1	1	1	2	2	2	3	4	5	5
F00202	Forecariah	uninfected farm	1	44	1	1	3	1	1	1	10	Contagious infection caused by a virus that can affect poultry	0	1	0	0	0	0	0	0	0	0	0	0	0	0	0	0	0	1	0	1	0	1	0	0	0	1	1	1	1	1	1	1	1	5	5	5	5
F00203	Forecariah	uninfected farm	1	22	1	1	3	1	1	1	10	Contagious infection caused by a virus that can affect poultry	1	1	1	0	1	0	0	0	0	0	0	1	0	0	0	0	0	1	0	0	0	0	1	0	0	1	1	1	1	1	1	1	1	1	5	5	5
F00301	Forecariah	uninfected farm	1	38	2	1	2	1	1	1	8	Contagious infection caused by a virus that can affect poultry	1	1	0	0	1	0	1	1	0	1	0	0	1	1	0	0	0	1	1	1	0	1	1	1	0	1	1	1	1	1	1	1	1	4	4	4	4
F00302	Forecariah	uninfected farm	1	53	2	0	3	1	1	1	9	Don't know	1	1	1	0	0	0	0	0	0	0	0	0	0	0	0	0	0	1	0	0	0	0	0	0	0	1	3	3	3	1	2	2	1	5	5	5	5
F00303	Forecariah	uninfected farm	1	36	2	1	3	1	1	1	8	Don't know	1	0	1	1	0	0	0	0	0	0	0	1	0	0	0	0	0	1	0	1	0	0	0	0	0	1	1	1	1	1	1	1	1	2	5	5	5
F00304	Forecariah	uninfected farm	1	33	1	0	3	1	1	1	5	Contagious infection caused by a virus that can affect poultry	1	1	1	0	0	0	0	0	0	0	0	0	0	0	0	0	0	1	0	1	1	1	1	1	0	1	1	2	1	1	1	1	1	2	5	5	5
F00401	Forecariah	uninfected farm	1	28	2	1	2	2	1	1	9	Contagious infection caused by a virus that can affect poultry	1	1	0	0	1	0	1	1	1	1	0	0	1	1	1	0	0	1	1	1	0	1	1	1	0	1	1	1	1	1	1	1	1	4	5	4	4
F00402	Forecariah	uninfected farm	1	29	2	1	3	1	1	1	11	Contagious infection caused by a virus that can affect poultry	0	1	0	0	0	0	0	0	0	0	0	0	0	0	0	0	0	1	1	0	0	0	1	0	0	1	1	1	1	1	1	3	3	1	3	1	5
F00501	Forecariah	uninfected farm	1	65	2	1	4	1	1	1	10	Contagious infection caused by a virus that can affect poultry	1	1	0	1	1	0	1	1	0	1	0	0	1	1	0	0	0	1	1	1	0	1	1	1	0	1	1	1	1	1	1	1	1	1	4	5	5
F00502	Forecariah	uninfected farm	1	19	2	1	3	1	1	1	12	Don't know	0	1	0	0	0	0	0	0	0	0	0	0	0	0	0	0	0	1	0	0	0	0	0	0	0	1	2	2	2	2	2	2	2	2	3	2	3
F00503	Forecariah	uninfected farm	1	23	1	1	2	1	1	1	8	Don't know	0	0	0	0	0	0	0	0	0	0	0	0	0	0	0	0	1	0	0	0	0	0	0	0	1	2	2	2	2	2	2	2	2	1	5	5	5
F00504	Forecariah	uninfected farm	2	43	2	1	3	1	1	1	8	Contagious infection caused by a virus that can affect poultry	1	1	0	1	0	0	1	0	0	0	0	0	0	1	0	0	0	1	0	1	0	0	1	0	0	1	1	2	1	1	2	1	1	4	3	4	5
F00505	Forecariah	uninfected farm	1	28	1	0	3	1	1	1	8	Contagious infection caused by a virus that can affect poultry	1	0	0	0	0	0	0	0	0	0	0	1	0	1	0	0	0	1	0	1	0	0	1	1	0	1	3	2	1	2	3	2	1	2	3	4	4
F00506	Forecariah	uninfected farm	1	25	1	1	2	1	1	1	8	Contagious infection caused by a virus that can affect poultry	1	1	1	0	0	0	0	0	0	0	0	0	0	0	0	0	0	1	1	1	0	1	1	1	0	1	1	1	1	1	1	1	1	1	3	5	5
F00507	Forecariah	uninfected farm	1	20	1	0	3	1	1	1	8	Contagious infection caused by a virus that can affect poultry	0	1	0	0	0	0	0	0	0	0	0	0	0	0	0	0	0	1	0	0	0	0	0	0	0	3	2	3	2	1	2	3	2	3	2	4	3
F00601	Forecariah	uninfected farm	1	26	1	1	2	1	1	1	10	Contagious infection caused by a virus that can affect poultry	1	1	1	1	1	1	1	1	0	1	0	0	1	1	0	0	0	1	1	1	0	1	1	1	0	1	1	1	1	1	1	1	1	3	4	5	5
F00602	Forecariah	uninfected farm	1	19	1	1	2	1	1	1	16	Don't know	0	0	0	0	0	0	0	0	0	0	0	0	0	1	0	0	0	0	0	0	1	0	0	0	0	1	2	3	2	2	3	2	3	2	3	4	5
F00603	Forecariah	uninfected farm	1	39	2	0	5	1	1	1	8	Contagious infection caused by a virus that can affect poultry	1	1	1	0	0	0	0	0	0	0	0	0	0	0	0	0	0	1	0	0	0	0	0	0	0	1	3	1	1	1	1	1	1	1	3	3	5
F00701	Forecariah	uninfected farm	1	45	2	0	2	2	1	1	18	Contagious infection caused by a virus that can affect poultry	0	1	0	0	0	0	0	0	0	0	0	0	1	0	0	0	0	1	1	1	0	0	0	1	0	1	2	2	2	2	3	1	1	4	4	5	5
F00702	Forecariah	uninfected farm	2	45	2	0	3	2	1	1	18	Contagious infection caused by a virus that can affect poultry	0	1	0	0	0	0	0	0	0	0	0	0	0	0	0	0	0	0	0	0	0	0	1	0	0	1	2	3	2	3	2	3	2	2	3	2	3
F00801	Forecariah	uninfected farm	1	33	2	1	4	2	1	1	10	Contagious infection caused by a virus that can affect poultry	1	1	0	0	1	0	1	1	0	1	0	0	1	0	0	0	0	1	1	1	1	1	1	1	0	1	1	1	1	1	2	2	2	4	3	4	4
F00802	Forecariah	uninfected farm	1	26	1	1	3	1	1	1	11	Don't know	1	1	0	0	0	0	0	0	0	0	0	0	0	0	0	0	0	1	0	1	0	0	0	0	0	1	2	3	2	1	3	1	3	2	3	4	4
F00803	Forecariah	uninfected farm	1	38	2	0	2	1	1	1	11	Contagious infection caused by a virus that can affect poultry	1	1	1	0	1	1	0	0	0	0	0	0	1	0	0	0	0	1	0	1	0	0	1	0	0	1	1	2	1	1	2	1	1	1	1	1	1
F00901	Forecariah	uninfected farm	1	29	2	1	2	1	1	1	10	Contagious infection caused by a virus that can affect poultry	1	1	1	0	1	0	1	1	0	1	0	1	1	0	0	0	0	1	0	1	1	1	1	1	0	1	1	1	1	1	1	1	1	5	5	5	5
F00902	Forecariah	uninfected farm	1	29	1	1	5	1	4	>1	10	Contagious infection caused by a virus that can affect poultry	1	1	1	0	0	0	0	0	0	0	0	0	0	0	0	0	0	1	0	1	0	0	1	0	0	1	3	3	1	1	1	1	1	1	1	3	5
F00903	Forecariah	uninfected farm	1	29	1	0	2	1	1	1	2	Don't know	0	0	0	0	0	0	0	0	0	0	0	0	0	0	0	0	1	0	0	0	0	0	0	0	1	2	2	2	2	2	2	2	2	1	1	1	5
F01001	Forecariah	uninfected farm	1	38	1	1	1	2	3	>1	10	Contagious infection caused by a virus that can affect poultry	1	1	1	1	1	0	1	1	0	1	0	1	1	1	0	0	0	1	0	1	1	1	1	1	0	1	1	1	1	1	1	1	1	1	1	3	3
F01002	Forecariah	uninfected farm	1	25	2	0	3	2	1	1	15	Contagious infection caused by a virus that can affect poultry	0	1	0	0	0	0	0	0	0	0	0	0	0	1	0	0	0	0	0	0	0	0	0	1	0	1	1	2	1	1	2	1	1	1	4	5	5
F01003	Forecariah	uninfected farm	1	25	1	1	2	2	1	1	12	Contagious infection caused by a virus that can affect poultry	0	1	1	0	1	0	0	0	0	0	0	0	0	0	0	0	0	0	0	0	0	0	0	0	1	1	1	1	1	1	1	1	1	1	5	5	5
F01101	Forecariah	uninfected farm	1	40	2	1	2	1	1	1	8	Contagious infection caused by a virus that can affect poultry	1	1	1	1	1	0	1	1	0	1	0	1	1	1	0	0	0	1	1	1	1	1	1	1	0	1	1	1	2	2	1	1	1	2	4	4	5
F01102	Forecariah	uninfected farm	1	43	2	0	2	2	1	1	24	Contagious infection caused by a virus that can affect poultry	1	1	1	1	0	0	0	0	0	0	0	0	0	0	0	0	0	1	1	1	0	1	1	1	0	1	1	1	1	1	2	1	1	1	5	5	5
F01201	Forecariah	uninfected farm	1	59	2	1	2	2	1	1	10	Contagious infection caused by a virus that can affect poultry	1	1	1	1	1	1	1	1	0	1	0	1	1	1	1	0	0	1	1	1	1	1	1	1	0	1	2	1	1	2	2	2	2	3	4	4	4
F01202	Forecariah	uninfected farm	1	40	2	0	3	1	1	1	11	Contagious infection caused by a virus that can affect poultry	0	1	0	0	0	0	1	0	0	0	0	0	0	0	0	0	0	1	0	1	0	0	1	0	0	1	1	1	1	1	3	1	1	1	5	5	3
F01301	Forecariah	uninfected farm	1	22	1	0	2	1	1	1	9	Contagious infection caused by a virus that can affect poultry	1	1	0	1	1	1	1	0	1	1	0	1	1	0	0	0	0	1	1	1	1	1	1	1	0	2	1	2	2	2	2	2	2	3	4	4	5
F01302	Forecariah	uninfected farm	1	39	1	1	2	1	1	1	10	Contagious infection caused by a virus that can affect poultry	0	1	0	0	0	0	0	0	0	0	0	0	0	0	0	0	0	0	0	0	0	0	0	0	0	1	1	1	1	1	3	1	1	1	4	5	5
F01401	Forecariah	uninfected farm	1	28	2	1	2	2	1	1	8	Contagious infection caused by a virus that can affect poultry	1	1	1	1	1	0	1	1	0	1	0	0	1	1	1	0	0	1	1	1	1	1	1	1	0	2	2	2	1	2	2	2	2	4	4	4	5
F01402	Forecariah	uninfected farm	1	24	2	1	3	1	1	1	14	Zoonosis	1	1	1	1	0	0	1	1	0	0	0	1	0	1	0	0	0	1	1	1	0	0	1	1	0	3	3	1	1	1	3	1	1	1	1	5	5
F01403	Forecariah	uninfected farm	1	23	1	1	2	1	1	1	11	Don't know	0	0	0	0	0	0	0	0	0	0	0	0	0	0	0	0	1	0	0	0	0	0	0	0	1	2	2	2	2	2	2	2	2	2	1	2	5
F01501	Forecariah	infected farm	1	52	2	1	4	1	1	1	8	Contagious infection caused by a virus that can affect poultry	1	1	1	1	1	0	1	1	0	1	0	1	1	0	1	1	0	1	1	1	1	1	1	1	0	1	1	1	1	1	1	1	1	4	3	3	3
F01502	Forecariah	infected farm	1	45	2	0	2	1	1	1	12	Contagious infection caused by a virus that can affect poultry	1	1	1	1	1	1	0	0	0	0	0	0	0	1	0	0	0	1	1	1	0	0	1	0	0	1	1	1	1	1	2	1	1	1	1	1	5
F01601	Forecariah	uninfected farm	1	33	1	1	3	1	2	>1	10	Contagious infection caused by a virus that can affect poultry	1	1	1	1	1	1	0	1	0	1	0	1	1	1	1	0	0	1	1	1	0	0	1	1	0	1	1	1	1	1	1	1	1	1	2	2	5
F01701	Forecariah	uninfected farm	1	37	2	1	1	2	20	>1	12	Zoonosis	1	1	1	1	1	1	1	1	0	1	0	1	1	1	1	1	0	1	1	1	0	1	1	1	0	1	1	1	1	1	1	1	1	1	1	1	3
F01702	Forecariah	uninfected farm	1	20	1	1	3	1	1	1	12	Zoonosis	1	1	1	1	0	0	0	0	0	0	0	0	0	0	0	0	0	1	1	1	0	0	1	1	0	1	3	1	1	1	1	1	1	1	5	5	5
F01801	Forecariah	uninfected farm	1	32	2	1	4	2	1	1	8	Contagious infection caused by a virus that can affect poultry	1	1	0	1	1	0	0	1	0	1	0	0	1	0	0	0	0	1	1	1	0	1	1	1	0	1	1	1	1	1	1	1	1	1	4	4	4
F01901	Forecariah	infected farm	1	55	1	1	2	1	1	1	10	Contagious infection caused by a virus that can affect poultry	1	1	1	1	0	0	0	0	0	0	0	1	0	0	0	0	0	1	1	1	0	1	0	0	0	1	1	1	1	1	3	1	1	1	5	5	5
F02001	Forecariah	uninfected farm	1	47	2	1	4	1	1	1	8	Contagious infection caused by a virus that can affect poultry	1	1	1	1	1	0	1	0	0	0	0	1	1	1	1	1	0	1	1	1	0	1	1	1	0	1	1	1	1	1	3	1	1	1	5	2	4
F02002	Forecariah	uninfected farm	1	33	2	1	3	1	1	1	13	Contagious infection caused by a virus that can affect poultry	1	1	1	0	0	0	0	0	0	0	0	0	0	0	0	0	0	1	0	0	0	0	0	0	0	1	3	1	1	1	1	1	1	1	5	1	5
F02101	Forecariah	infected farm	1	32	2	1	2	1	1	1	10	Contagious infection caused by a virus that can affect poultry	1	1	0	1	1	0	1	1	0	1	0	1	1	0	0	0	0	1	1	1	0	1	1	1	0	1	1	1	1	1	1	1	1	2	3	3	4
F02102	Forecariah	infected farm	1	40	1	1	2	1	1	1	19	Don't know	0	1	0	0	0	0	0	0	0	0	0	0	0	0	0	0	0	1	0	0	0	0	1	0	0	1	1	2	2	2	3	3	1	1	5	3	5
F02103	Forecariah	infected farm	1	22	2	1	2	1	1	1	6	Contagious infection caused by a virus that can affect poultry	0	1	0	0	1	0	0	1	0	1	0	0	1	0	0	0	0	1	1	1	0	1	1	0	0	1	1	1	1	1	3	1	1	1	5	5	5
F02104	Forecariah	infected farm	1	18	1	0	2	1	1	1	6	Don't know	0	0	0	0	0	0	0	0	0	0	0	0	0	0	0	0	1	0	0	0	0	0	0	0	1	2	2	2	2	2	2	2	2	1	5	5	5
F02105	Forecariah	infected farm	1	33	1	1	2	1	1	1	10	Don't know	1	1	1	1	0	0	0	0	0	0	0	0	0	0	0	0	0	1	1	1	1	1	1	1	0	1	1	1	1	1	3	1	1	1	3	3	4
F02106	Forecariah	infected farm	1	34	1	1	2	1	1	1	10	Contagious infection caused by a virus that can affect poultry	1	1	0	0	0	0	1	0	0	0	0	0	1	0	0	0	0	1	0	1	0	0	1	0	0	1	1	1	1	1	1	1	1	1	5	5	5
F02107	Forecariah	infected farm	1	33	2	0	2	1	1	1	10	Contagious infection caused by a virus that can affect poultry	1	1	1	1	0	0	0	0	0	0	0	0	0	0	0	0	0	1	0	1	0	1	0	0	0	1	1	1	1	1	3	1	1	1	3	4	5
F02108	Forecariah	infected farm	1	35	1	0	2	1	1	1	10	Contagious infection caused by a virus that can affect poultry	1	1	0	0	0	0	0	0	0	0	0	0	0	0	0	0	0	1	0	1	0	0	0	0	0	1	1	1	1	1	1	1	1	1	3	1	5
F02109	Forecariah	infected farm	1	36	2	0	2	1	1	1	8	Contagious infection caused by a virus that can affect poultry	1	1	1	1	1	1	1	1	0	1	0	1	1	1	0	0	0	1	1	1	0	1	1	1	0	2	2	1	1	2	2	2	2	2	3	4	4
F02201	Forecariah	infected farm	1	43	2	1	2	2	1	1	3	Contagious infection caused by a virus that can affect poultry	1	1	1	0	0	0	0	0	0	0	0	0	0	0	0	0	0	1	0	1	1	0	0	0	0	1	1	3	1	1	1	1	1	1	5	1	5
F02301	Forecariah	uninfected farm	1	47	2	1	4	1	1	1	8	Contagious infection caused by a virus that can affect poultry	1	1	0	0	0	0	0	0	0	0	0	0	0	0	0	0	0	1	0	1	0	0	1	0	0	2	1	1	3	2	2	2	2	3	3	4	5
F02302	Forecariah	uninfected farm	1	36	2	1	3	1	1	1	24	Zoonosis	1	1	1	0	0	0	0	0	0	0	0	0	0	0	0	0	0	1	0	1	0	1	1	0	0	2	2	1	1	1	3	1	1	1	3	3	5
F02303	Forecariah	uninfected farm	1	51	2	1	2	1	1	1	10	Contagious infection caused by a virus that can affect poultry	1	1	1	1	1	0	1	1	0	1	0	1	1	0	0	0	0	1	0	1	0	1	1	0	0	1	1	1	1	1	1	1	1	1	1	5	5
F02401	Forecariah	uninfected farm	1	39	2	1	2	1	1	1	10	Contagious infection caused by a virus that can affect poultry	1	1	1	1	1	0	1	1	0	1	0	0	1	1	1	1	0	1	1	1	0	1	1	1	0	1	2	1	1	1	1	1	1	2	4	4	4
F02402	Forecariah	uninfected farm	1	41	2	0	3	1	1	1	12	Don't know	0	0	0	0	0	0	0	0	0	0	0	0	0	0	0	0	1	0	0	0	0	0	0	0	1	2	2	2	2	2	2	2	2	1	5	5	5
F02403	Forecariah	uninfected farm	1	27	2	1	2	1	1	1	11	Don't know	0	0	0	0	0	0	0	0	0	0	0	0	0	0	0	0	1	0	0	0	0	0	0	0	1	1	1	1	1	1	1	1	1	1	3	5	5
F02501	Forecariah	uninfected farm	1	31	1	1	4	2	1	1	8	Zoonosis	1	1	1	1	1	0	1	1	0	1	0	1	1	1	0	0	0	1	0	1	0	1	1	1	0	1	1	2	2	2	1	1	1	2	4	4	4
F02502	Forecariah	uninfected farm	1	37	2	1	2	2	1	1	12	Contagious infection caused by a virus that can affect poultry	1	1	1	0	0	0	0	0	0	0	0	0	0	0	0	0	0	1	0	1	0	1	0	0	0	1	3	1	1	1	3	1	1	1	1	1	5
F02601	Forecariah	uninfected farm	1	63	2	0	2	1	1	1	15	Contagious infection caused by a virus that can affect poultry	1	1	1	1	1	0	1	0	0	1	0	1	1	0	0	1	0	1	0	1	0	0	1	0	0	1	1	1	1	1	2	1	1	1	5	1	5
F02602	Forecariah	uninfected farm	1	30	2	1	3	2	1	1	12	Contagious infection caused by a virus that can affect poultry	1	1	1	0	0	0	0	0	0	0	0	0	0	0	0	0	0	1	0	1	0	1	0	0	0	1	1	1	1	1	3	1	3	1	1	1	1
F02701	Forecariah	uninfected farm	1	24	2	1	4	1	1	1	10	Contagious infection caused by a virus that can affect poultry	1	1	1	1	1	0	1	0	0	1	0	1	1	1	0	0	0	1	1	1	0	1	1	1	0	1	2	2	2	2	2	2	2	2	3	3	4
F02702	Forecariah	uninfected farm	1	52	2	0	2	1	1	1	12	Contagious infection caused by a virus that can affect poultry	0	1	0	0	0	0	0	0	0	0	0	0	0	0	0	0	0	0	0	0	0	0	0	0	1	1	1	1	1	1	3	1	1	1	5	5	5
F02703	Forecariah	uninfected farm	1	39	2	0	2	1	1	1	10	Contagious infection caused by a virus that can affect poultry	1	1	1	1	1	0	1	0	0	0	0	1	1	0	0	1	0	1	1	1	0	0	1	0	0	1	1	1	1	1	1	1	1	1	4	1	5
F02704	Forecariah	uninfected farm	1	57	2	1	2	1	1	1	11	Contagious infection caused by a virus that can affect poultry	1	1	1	1	1	0	1	1	1	0	0	1	1	1	1	1	0	1	1	1	1	1	1	0	0	1	1	1	1	1	1	1	1	1	3	1	5
F02801	Forecariah	infected farm	1	30	2	1	4	2	1	1	8	Contagious infection caused by a virus that can affect poultry	1	1	1	1	1	1	1	1	1	1	1	1	1	1	0	0	0	1	1	1	1	1	1	1	0	1	2	2	1	2	2	1	2	1	2	2	2
F02802	Forecariah	infected farm	1	18	1	0	3	1	1	1	10	Zoonosis	1	1	1	0	0	0	0	0	0	0	0	0	0	0	0	0	0	1	0	1	0	1	0	0	0	2	1	1	1	1	3	1	1	1	1	1	5
F02803	Forecariah	infected farm	1	38	2	0	2	2	1	1	10	Contagious infection caused by a virus that can affect poultry	1	1	1	1	1	0	0	1	1	1	0	1	1	0	1	1	0	1	1	1	1	1	1	0	0	1	1	1	1	1	1	1	1	1	5	3	5
F02901	Forecariah	infected farm	1	27	1	1	4	1	1	1	8	Contagious infection caused by a virus that can affect poultry	1	1	1	1	1	0	1	1	0	1	0	1	1	1	0	0	0	1	1	1	0	1	1	1	0	2	2	2	2	3	3	2	2	2	4	4	4
F02902	Forecariah	infected farm	1	35	2	1	2	1	1	1	24	Contagious infection caused by a virus that can affect poultry	0	1	0	0	0	0	0	0	0	0	0	0	0	1	0	0	0	1	0	1	0	0	0	0	0	1	1	1	1	1	3	1	1	1	1	1	5
F03001	Forecariah	infected farm	1	52	2	1	4	1	1	1	8	Contagious infection caused by a virus that can affect poultry	1	1	1	0	1	1	1	1	1	1	0	1	1	1	1	1	0	1	1	1	1	1	1	1	0	1	1	1	1	1	1	1	1	5	5	1	5
F03002	Forecariah	infected farm	1	47	1	0	2	1	1	1	10	Contagious infection caused by a virus that can affect poultry	0	1	0	0	0	0	0	0	0	0	0	0	0	0	0	0	0	0	0	0	0	0	0	0	1	3	3	3	3	3	3	3	3	1	1	1	5
F03101	Forecariah	infected farm	1	38	2	0	2	1	1	1	11	Contagious infection caused by a virus that can affect poultry	1	1	1	0	0	0	0	0	0	0	0	0	0	0	0	0	0	1	0	1	0	0	0	1	0	1	1	1	1	1	3	1	1	1	4	1	5
F03201	Forecariah	infected farm	1	29	2	1	2	1	1	1	9	Contagious infection caused by a virus that can affect poultry	1	1	1	1	1	0	1	1	0	1	0	1	1	1	0	0	0	1	1	1	1	1	1	1	0	2	2	2	2	2	2	1	1	2	4	5	5
F03202	Forecariah	infected farm	1	29	2	0	2	1	1	1	11	Contagious infection caused by a virus that can affect poultry	1	1	1	0	0	0	0	0	0	0	0	0	0	0	0	0	0	1	0	1	0	1	0	0	0	1	1	1	1	1	3	1	1	1	1	1	5
F03203	Forecariah	infected farm	1	20	1	1	2	1	1	1	12	Contagious infection caused by a virus that can affect poultry	1	1	1	1	1	0	1	1	0	1	0	1	1	1	1	1	0	1	1	1	1	1	1	0	0	1	1	1	1	1	1	1	1	1	5	5	5
F03301	Forecariah	infected farm	1	58	2	0	2	2	1	1	9	Contagious infection caused by a virus that can affect poultry	0	1	0	0	0	0	0	0	0	0	0	0	1	0	0	0	0	0	0	0	0	0	0	0	1	1	1	1	1	2	2	3	3	1	4	4	5
F03401	Forecariah	infected farm	1	36	1	1	4	2	1	1	10	Contagious infection caused by a virus that can affect poultry	1	1	1	1	0	0	0	1	1	1	0	0	1	1	0	0	0	1	1	1	0	1	1	1	0	1	1	1	1	1	3	1	1	1	1	1	5
F03402	Forecariah	infected farm	1	39	2	1	1	2	1	1	12	Contagious infection caused by a virus that can affect poultry	1	1	1	1	0	0	0	0	0	0	0	0	1	0	0	0	0	1	1	1	1	1	1	1	0	1	1	1	1	1	3	1	1	1	3	1	5
F03501	Forecariah	infected farm	1	25	2	0	2	1	1	1	8	Contagious infection caused by a virus that can affect poultry	0	1	1	0	1	0	1	1	0	1	0	1	1	0	0	0	0	1	0	1	0	0	1	1	0	1	1	2	2	2	2	2	2	2	3	4	4
F03502	Forecariah	infected farm	1	18	1	1	2	1	1	1	11	Contagious infection caused by a virus that can affect poultry	0	1	0	0	0	0	0	0	0	0	0	0	0	0	0	0	0	0	0	0	0	0	0	0	1	2	2	2	2	2	2	2	2	1	1	1	5
F03503	Forecariah	infected farm	1	25	1	1	2	1	1	1	10	Contagious infection caused by a virus that can affect poultry	0	1	0	0	1	0	1	1	0	1	0	1	1	0	0	0	0	1	0	1	0	0	0	0	0	1	1	1	1	1	1	1	1	1	1	1	4
F03504	Forecariah	infected farm	1	33	2	1	3	1	1	1	8	Contagious infection caused by a virus that can affect poultry	1	1	0	1	0	0	0	0	0	1	0	1	1	1	0	0	0	1	0	1	0	0	1	1	0	1	1	1	1	1	1	1	1	1	5	1	5
F03601	Forecariah	infected farm	1	31	2	1	4	2	1	1	10	Contagious infection caused by a virus that can affect poultry	0	1	0	0	0	0	0	0	0	0	0	0	0	0	0	0	0	0	0	0	0	0	0	0	1	3	3	3	3	3	3	3	3	1	5	3	5
F03602	Forecariah	infected farm	1	25	1	1	3	2	1	1	12	Contagious infection caused by a virus that can affect poultry	1	1	1	1	0	0	0	0	0	0	0	0	1	0	0	0	0	1	0	1	0	1	1	0	0	1	1	3	3	1	3	1	1	1	1	3	5
F03701	Forecariah	infected farm	1	38	2	1	3	1	1	1	12	Contagious infection caused by a virus that can affect poultry	1	1	1	1	0	0	0	0	0	0	0	0	0	0	0	0	0	1	0	1	0	0	1	0	0	1	1	1	1	1	2	1	3	1	1	1	5
F03801	Forecariah	infected farm	2	20	2	1	2	1	1	1	9	Don't know	0	1	0	0	1	0	1	1	0	1	0	0	1	1	0	0	0	1	0	1	0	0	1	1	0	1	2	2	2	2	2	2	2	2	4	4	4
F03802	Forecariah	infected farm	1	44	2	1	3	1	1	1	11	Contagious infection caused by a virus that can affect poultry	0	1	0	0	0	0	0	0	0	0	0	0	0	0	0	0	0	0	0	0	0	0	0	0	1	1	1	1	2	3	3	2	2	1	5	5	5
F03803	Forecariah	infected farm	1	32	1	1	2	2	1	1	12	Zoonosis	1	1	1	1	1	0	1	0	0	0	0	1	1	1	1	1	0	1	1	1	1	1	1	1	0	1	1	1	1	1	1	1	1	1	5	5	5
F03804	Forecariah	infected farm	2	34	2	1	3	1	1	1	12	Contagious infection caused by a virus that can affect poultry	0	1	1	1	0	1	1	1	0	0	1	0	1	1	1	1	0	1	0	1	0	0	1	1	0	1	1	1	1	1	1	1	1	1	5	5	2
F03805	Forecariah	infected farm	1	34	2	1	4	1	1	1	12	Contagious infection caused by a virus that can affect poultry	1	1	1	1	1	1	1	0	0	0	0	0	1	0	0	0	0	1	0	1	0	1	0	0	0	3	1	1	1	1	3	1	1	1	1	1	5
F03901	Forecariah	infected farm	1	29	2	1	1	1	1	1	9	Contagious infection caused by a virus that can affect poultry	0	1	0	0	0	0	0	0	0	0	0	1	1	0	0	0	0	0	0	0	0	0	0	0	1	2	1	1	1	1	3	1	2	1	4	4	4
F03902	Forecariah	infected farm	1	19	1	1	3	1	1	1	9	Contagious infection caused by a virus that can affect poultry	1	1	1	0	0	0	0	0	0	0	0	1	1	0	0	0	0	1	0	1	0	0	1	1	0	1	1	1	1	1	2	1	1	1	5	3	4
F03903	Forecariah	infected farm	1	30	1	0	2	1	1	1	10	Contagious infection caused by a virus that can affect poultry	1	1	0	1	1	0	1	1	0	0	0	1	1	1	1	1	0	1	1	1	1	1	1	1	0	1	1	1	1	1	1	1	1	1	1	4	5
F04001	Forecariah	infected farm	1	29	1	1	4	1	1	1	11	Zoonosis	1	1	1	1	1	0	1	1	0	1	0	1	1	1	0	1	0	1	1	1	1	1	1	0	0	1	1	1	1	1	1	1	1	1	1	3	1
F04101	Forecariah	uninfected farm	1	38	2	1	1	1	1	1	12	Contagious infection caused by a virus that can affect poultry	0	1	0	0	0	0	0	0	0	0	0	0	0	0	0	0	0	1	0	1	0	0	1	0	0	1	1	1	1	1	1	1	1	1	4	4	5
F04102	Forecariah	uninfected farm	1	28	2	0	3	1	1	1	9	Don't know	0	1	0	0	0	0	0	0	0	0	0	0	1	0	0	0	0	0	0	0	0	0	0	0	1	2	2	2	2	2	2	2	2	1	5	5	4
F04201	Forecariah	uninfected farm	1	32	1	1	4	1	1	1	8	Don't know	1	0	0	0	1	0	1	1	0	1	0	1	1	1	0	0	0	1	1	1	0	1	1	1	0	1	2	2	1	2	2	1	1	1	4	4	4
F04202	Forecariah	uninfected farm	1	38	2	1	2	1	1	1	12	Don't know	1	1	1	0	1	1	1	0	0	0	0	0	1	0	0	0	0	1	1	1	1	1	1	1	0	1	2	3	2	1	2	3	2	1	3	1	5
F04203	Forecariah	uninfected farm	1	35	2	0	2	1	1	1	13	Don't know	0	0	0	0	0	0	0	0	0	0	0	0	0	0	0	0	1	0	0	0	0	0	0	0	0	1	1	1	1	1	3	1	1	1	5	1	5
F04301	Forecariah	uninfected farm	1	29	2	1	4	1	1	1	8	Contagious infection caused by a virus that can affect poultry	1	1	1	1	1	0	1	1	0	1	0	1	1	1	0	0	0	1	1	1	1	1	1	1	0	1	2	2	1	2	1	1	1	3	3	4	5
F04302	Forecariah	uninfected farm	1	35	2	1	3	1	1	1	3	Don't know	0	0	0	0	0	0	0	0	0	0	0	0	0	0	0	0	1	0	0	0	0	0	0	0	1	2	2	2	2	2	2	2	2	1	5	5	5
F04303	Forecariah	uninfected farm	1	46	1	1	2	1	1	1	12	Don't know	0	0	0	0	0	0	0	0	0	0	0	0	0	0	0	0	1	0	0	0	0	0	0	0	1	1	1	1	1	1	1	1	1	1	3	1	5
F04401	Forecariah	uninfected farm	1	36	2	1	4	1	1	1	10	Don't know	1	1	1	1	1	0	1	0	1	1	0	1	1	1	0	0	0	1	1	1	1	1	1	1	0	1	1	1	1	1	1	1	1	1	3	5	5
F04402	Forecariah	uninfected farm	2	42	2	1	4	1	1	1	11	Contagious infection caused by a virus that can affect poultry	1	1	1	1	0	1	1	1	1	0	0	0	1	0	0	0	0	1	1	1	1	1	1	1	0	1	1	1	1	1	1	1	1	1	4	4	5
F04501	Forecariah	uninfected farm	1	28	2	1	2	2	1	1	10	Don't know	0	0	0	0	0	0	0	0	0	0	0	0	0	0	0	0	1	0	0	0	0	0	0	0	1	2	2	2	2	2	2	2	2	1	5	5	5
F04502	Forecariah	uninfected farm	1	22	1	1	3	1	1	1	12	Don't know	0	0	0	0	0	0	0	0	0	0	0	0	0	0	0	0	1	0	0	0	0	0	0	0	1	1	1	1	1	2	3	1	2	1	5	5	5
F04601	Forecariah	uninfected farm	1	33	2	1	4	1	1	1	8	Contagious infection caused by a virus that can affect poultry	1	1	0	1	1	0	1	1	1	1	0	1	0	1	0	0	0	1	1	1	0	1	1	1	0	1	1	1	1	1	1	1	1	2	4	5	5
F04602	Forecariah	uninfected farm	1	18	1	0	2	1	1	1	12	Don't know	0	0	0	0	0	0	0	0	0	0	0	0	0	0	0	0	1	0	0	0	0	0	0	0	1	2	2	2	2	2	2	2	2	1	1	3	5
F04603	Forecariah	uninfected farm	1	54	1	1	2	1	1	1	10	Zoonosis	1	1	1	1	1	0	0	1	0	0	0	1	1	0	0	1	0	1	1	1	1	1	1	1	0	1	1	1	1	1	1	1	1	1	1	1	5
F04604	Forecariah	uninfected farm	1	53	2	1	3	1	1	1	12	Contagious infection caused by a virus that can affect poultry	1	1	1	1	1	0	0	0	0	0	0	0	1	0	0	0	0	1	1	1	1	1	0	1	0	1	1	1	1	1	3	1	1	1	3	1	5
F04701	Forecariah	uninfected farm	1	46	2	1	4	2	1	1	12	Contagious infection caused by a virus that can affect poultry	1	1	1	1	1	0	1	1	0	1	0	1	1	1	1	1	0	1	1	1	1	1	1	1	0	1	1	1	1	1	1	1	1	1	3	1	3
F04801	Forecariah	uninfected farm	1	26	1	1	4	1	1	1	10	Contagious infection caused by a virus that can affect poultry	1	1	1	0	1	0	0	1	0	0	0	1	1	1	0	0	0	1	1	1	0	1	1	1	0	1	1	1	1	1	1	1	1	1	1	1	1
F04802	Forecariah	uninfected farm	1	25	1	0	2	2	1	1	9	Contagious infection caused by a virus that can affect poultry	1	1	1	0	1	1	0	1	0	0	0	0	1	0	0	0	0	1	0	1	1	0	0	1	0	1	1	1	1	1	2	1	1	1	3	1	4
F04803	Forecariah	uninfected farm	1	21	1	0	2	2	1	1	9	Don't know	0	1	0	0	0	0	0	0	0	0	0	0	0	0	0	0	0	0	0	0	0	0	0	0	1	1	1	1	1	1	1	1	1	1	3	4	5
F04804	Forecariah	uninfected farm	1	27	2	1	2	1	1	1	10	Zoonosis	1	1	1	0	1	1	1	0	0	0	0	0	1	0	0	0	0	1	1	1	1	1	1	1	0	1	1	1	1	1	3	1	1	1	1	1	5
F04805	Forecariah	uninfected farm	1	24	1	0	2	1	1	1	9	Don't know	0	0	0	0	0	0	0	0	0	0	0	0	0	0	0	0	1	0	0	0	0	0	0	0	1	2	2	2	2	2	2	2	2	1	3	1	5
F04901	Forecariah	infected farm	1	20	1	1	3	1	1	1	5	Contagious infection caused by a virus that can affect poultry	1	1	1	1	1	0	1	1	0	1	0	1	1	1	1	1	0	1	1	1	0	0	0	0	0	1	1	1	1	1	1	1	1	1	1	1	1
F05001	Forecariah	uninfected farm	2	27	1	1	2	1	1	1	11	Contagious infection caused by a virus that can affect poultry	1	1	1	0	0	0	0	0	0	0	0	1	0	1	1	1	0	1	1	1	0	1	1	0	0	1	1	1	1	1	1	1	1	1	5	1	5
F05101	Forecariah	infected farm	1	22	1	0	2	1	1	1	11	Contagious infection caused by a virus that can affect poultry	1	1	1	1	1	1	1	1	1	1	1	1	1	0	0	1	0	1	1	1	0	1	1	0	0	1	1	1	1	1	1	1	1	1	1	3	1
F05102	Forecariah	infected farm	1	32	1	1	1	2	1	1	8	Contagious infection caused by a virus that can affect poultry	1	1	1	0	0	0	0	0	0	0	0	0	1	0	0	0	0	1	1	1	1	1	1	1	0	1	1	1	1	1	2	1	1	1	1	1	5
F05201	Forecariah	uninfected farm	1	29	1	1	4	1	1	1	12	Contagious infection caused by a virus that can affect poultry	1	0	0	0	1	0	1	0	0	1	0	0	1	1	0	0	0	1	0	1	0	0	1	1	0	1	1	1	1	1	1	1	1	4	3	2	5
F05202	Forecariah	uninfected farm	1	45	2	1	2	1	1	1	10	Don't know	0	0	0	0	0	0	0	0	0	0	0	0	0	0	0	0	1	0	0	0	0	0	0	0	1	3	2	2	1	2	2	3	2	5	5	5	5
F05203	Forecariah	uninfected farm	1	32	2	1	1	2	1	1	11	Zoonosis	1	1	0	1	1	1	1	1	1	1	1	1	1	1	1	1	0	1	1	1	1	1	1	1	0	1	1	1	1	1	1	1	1	4	4	4	4
[truncated: 20 more columns]

## Sheet: Fig 2
Global	57.1	42.9
Definition and modes of transmission	67.2	32.8
Risk professional group	55.2	44.8
Prevention measures	36.5	63.5
	Low	Good
Global	186 (57.1%)	140 (42.9%)
Definition and modes of transmission	219 (67.2%)	107 (32.8%)
Risk professional group	137 (42.0%)	95 (29.1%)
Prevention measures	102 (31.3%)	187 (57.4%)

## Sheet: Fig 3
Knowledge	Gender	Age_class	Education	Number of years worked	Farm Occupation	Statut.ferme
0	Male	31-40	Unschooled	5 years and over	2	infected farm
0	Male	<25	Unschooled	<5 years	2	infected farm
0	Male	>40	Unschooled	5 years and over	5	infected farm
0	Male	<25	Unschooled	<5 years	2	infected farm
0	Male	>40	Unschooled	5 years and over	2	infected farm
0	Male	31-40	Schooled	5 years and over	2	infected farm
0	Male	>40	Unschooled	5 years and over	2	uninfected farm
0	Male	31-40	Schooled	5 years and over	5	uninfected farm
0	Male	25-30	Unschooled	<5 years	4	uninfected farm
0	Male	>40	Unschooled	5 years and over	2	infected farm
0	Male	<25	Schooled	<5 years	2	infected farm
0	Male	25-30	Unschooled	<5 years	2	infected farm
0	Male	25-30	Unschooled	5 years and over	2	infected farm
0	Male	>40	Schooled	<5 years	2	infected farm
0	Male	31-40	Unschooled	5 years and over	2	uninfected farm
0	Male	25-30	Unschooled	5 years and over	2	uninfected farm
0	Male	25-30	Unschooled	5 years and over	2	uninfected farm
0	Male	31-40	Unschooled	<5 years	2	uninfected farm
0	Male	25-30	Schooled	5 years and over	2	infected farm
0	Male	<25	Schooled	<5 years	2	infected farm
0	Male	25-30	Unschooled	<5 years	2	uninfected farm
0	Male	<25	Unschooled	<5 years	2	uninfected farm
0	Male	<25	Schooled	<5 years	2	uninfected farm
0	Male	<25	Schooled	<5 years	2	uninfected farm
0	Male	<25	Unschooled	<5 years	2	uninfected farm
0	Male	25-30	Unschooled	<5 years	2	infected farm
0	Male	25-30	Unschooled	<5 years	2	infected farm
0	Male	25-30	Schooled	<5 years	2	infected farm
0	Male	25-30	Schooled	<5 years	2	infected farm
0	Female	25-30	Unschooled	<5 years	2	infected farm
0	Female	<25	Unschooled	<5 years	2	infected farm
0	Male	<25	Unschooled	<5 years	2	infected farm
0	Male	<25	Unschooled	<5 years	2	infected farm
0	Male	25-30	Schooled	<5 years	2	infected farm
0	Female	<25	Unschooled	<5 years	2	infected farm
0	Male	<25	Unschooled	5 years and over	3	infected farm
0	Male	<25	Schooled	<5 years	2	infected farm
0	Male	<25	Unschooled	<5 years	2	infected farm
0	Male	<25	Schooled	<5 years	3	infected farm
0	Male	<25	Unschooled	<5 years	2	infected farm
0	Male	<25	Schooled	<5 years	2	infected farm
0	Male	31-40	Schooled	<5 years	4	infected farm
0	Male	<25	Unschooled	<5 years	2	infected farm
0	Male	25-30	Unschooled	5 years and over	2	infected farm
0	Female	<25	Unschooled	<5 years	2	infected farm
0	Male	<25	Unschooled	<5 years	2	infected farm
0	Male	25-30	Unschooled	<5 years	2	uninfected farm
0	Female	25-30	Unschooled	<5 years	5	uninfected farm
0	Male	<25	Unschooled	<5 years	2	infected farm
0	Male	>40	Unschooled	5 years and over	2	uninfected farm
0	Male	25-30	Schooled	5 years and over	2	uninfected farm
0	Male	>40	Unschooled	5 years and over	2	infected farm
0	Male	>40	Unschooled	<5 years	2	uninfected farm
0	Male	<25	Schooled	<5 years	3	uninfected farm
0	Male	<25	Schooled	<5 years	2	uninfected farm
0	Male	>40	Unschooled	5 years and over	2	uninfected farm
0	Male	<25	Schooled	<5 years	3	uninfected farm
0	Male	<25	Schooled	5 years and over	2	uninfected farm
0	Male	>40	Unschooled	5 years and over	3	uninfected farm
0	Male	>40	Unschooled	<5 years	2	uninfected farm
0	Male	<25	Schooled	<5 years	2	uninfected farm
0	Male	<25	Schooled	<5 years	2	uninfected farm
0	Male	<25	Schooled	<5 years	2	uninfected farm
0	Male	31-40	Unschooled	<5 years	3	uninfected farm
0	Male	25-30	Schooled	<5 years	2	uninfected farm
0	Male	<25	Schooled	<5 years	2	uninfected farm
0	Male	>40	Unschooled	<5 years	2	uninfected farm
0	Male	31-40	Unschooled	<5 years	2	uninfected farm
0	Male	31-40	Schooled	<5 years	2	uninfected farm
0	Male	<25	Unschooled	<5 years	2	uninfected farm
0	Male	<25	Schooled	<5 years	2	uninfected farm
0	Male	<25	Unschooled	<5 years	2	uninfected farm
0	Male	25-30	Schooled	<5 years	2	uninfected farm
0	Male	<25	Schooled	<5 years	2	uninfected farm
0	Male	>40	Unschooled	5 years and over	2	uninfected farm
0	Male	25-30	Unschooled	5 years and over	2	uninfected farm
0	Male	25-30	Schooled	<5 years	2	uninfected farm
0	Male	25-30	Schooled	<5 years	2	uninfected farm
0	Male	25-30	Schooled	5 years and over	1	uninfected farm
0	Male	25-30	Unschooled	<5 years	2	uninfected farm
0	Male	25-30	Unschooled	<5 years	2	uninfected farm
0	Male	>40	Schooled	5 years and over	2	uninfected farm
0	Male	>40	Unschooled	5 years and over	2	uninfected farm
0	Male	>40	Unschooled	5 years and over	2	uninfected farm
0	Male	<25	Schooled	<5 years	2	uninfected farm
0	Male	25-30	Schooled	5 years and over	2	uninfected farm
0	Male	25-30	Schooled	<5 years	2	uninfected farm
0	Male	>40	Schooled	<5 years	5	uninfected farm
0	Male	31-40	Unschooled	<5 years	2	uninfected farm
0	Male	25-30	Schooled	<5 years	2	uninfected farm
0	Female	<25	Unschooled	<5 years	3	uninfected farm
0	Male	31-40	Schooled	5 years and over	4	uninfected farm
0	Male	31-40	Schooled	<5 years	2	uninfected farm
0	Male	>40	Unschooled	5 years and over	2	uninfected farm
0	Male	<25	Unschooled	<5 years	2	uninfected farm
0	Male	<25	Schooled	<5 years	2	uninfected farm
0	Male	<25	Unschooled	5 years and over	2	uninfected farm
0	Male	25-30	Schooled	<5 years	2	uninfected farm
0	Male	25-30	Unschooled	5 years and over	2	uninfected farm
0	Male	25-30	Schooled	5 years and over	2	uninfected farm
0	Male	31-40	Unschooled	5 years and over	2	uninfected farm
0	Male	31-40	Unschooled	5 years and over	2	uninfected farm
0	Male	<25	Schooled	5 years and over	2	uninfected farm
0	Female	25-30	Unschooled	<5 years	2	uninfected farm
0	Male	25-30	Schooled	<5 years	2	uninfected farm
0	Male	<25	Schooled	<5 years	2	uninfected farm
0	Male	>40	Schooled	<5 years	2	uninfected farm
0	Male	31-40	Unschooled	5 years and over	4	uninfected farm
0	Male	25-30	Unschooled	<5 years	2	uninfected farm
0	Male	31-40	Schooled	5 years and over	2	uninfected farm
0	Male	31-40	Unschooled	<5 years	4	uninfected farm
0	Male	<25	Schooled	<5 years	2	uninfected farm
0	Male	>40	Schooled	<5 years	2	uninfected farm
0	Male	<25	Schooled	5 years and over	3	uninfected farm
0	Male	<25	Schooled	<5 years	2	uninfected farm
0	Male	25-30	Schooled	<5 years	2	uninfected farm
0	Male	25-30	Unschooled	5 years and over	2	uninfected farm
0	Female	31-40	Schooled	<5 years	3	uninfected farm
0	Male	>40	Schooled	<5 years	3	uninfected farm
0	Male	<25	Schooled	<5 years	3	uninfected farm
0	Male	>40	Unschooled	<5 years	3	uninfected farm
0	Male	31-40	Schooled	<5 years	3	uninfected farm
0	Male	31-40	Unschooled	<5 years	3	uninfected farm
0	Male	25-30	Schooled	<5 years	3	uninfected farm
0	Male	<25	Schooled	<5 years	3	uninfected farm
0	Male	<25	Schooled	<5 years	2	uninfected farm
0	Male	25-30	Unschooled	<5 years	3	uninfected farm
0	Male	<25	Unschooled	<5 years	3	uninfected farm
0	Male	<25	Schooled	<5 years	2	uninfected farm
0	Male	31-40	Unschooled	<5 years	5	uninfected farm
0	Male	>40	Unschooled	5 years and over	2	uninfected farm
0	Female	>40	Unschooled	5 years and over	3	uninfected farm
0	Male	25-30	Schooled	<5 years	3	uninfected farm
0	Male	31-40	Unschooled	<5 years	2	uninfected farm
0	Male	25-30	Schooled	<5 years	5	uninfected farm
0	Male	25-30	Unschooled	<5 years	2	uninfected farm
0	Male	25-30	Unschooled	5 years and over	3	uninfected farm
0	Male	25-30	Schooled	5 years and over	2	uninfected farm
0	Male	31-40	Unschooled	<5 years	3	uninfected farm
0	Male	<25	Unschooled	<5 years	2	uninfected farm
0	Male	31-40	Schooled	<5 years	2	uninfected farm
0	Male	25-30	Schooled	5 years and over	2	uninfected farm
0	Male	<25	Schooled	<5 years	2	uninfected farm
0	Male	31-40	Schooled	<5 years	3	uninfected farm
0	Male	31-40	Schooled	<5 years	2	infected farm
0	Male	<25	Unschooled	<5 years	2	infected farm
0	Male	31-40	Schooled	<5 years	2	infected farm
0	Male	31-40	Unschooled	<5 years	2	infected farm
0	Male	31-40	Unschooled	<5 years	2	infected farm
0	Male	>40	Schooled	5 years and over	2	infected farm
0	Male	>40	Schooled	<5 years	4	uninfected farm
0	Male	31-40	Schooled	<5 years	3	uninfected farm
0	Male	>40	Unschooled	<5 years	3	uninfected farm
0	Male	25-30	Schooled	<5 years	2	uninfected farm
0	Male	31-40	Schooled	5 years and over	2	uninfected farm
0	Male	25-30	Schooled	5 years and over	3	uninfected farm
0	Male	>40	Unschooled	<5 years	2	uninfected farm
0	Male	<25	Unschooled	<5 years	3	infected farm
0	Male	31-40	Schooled	<5 years	2	infected farm
0	Male	>40	Unschooled	<5 years	2	infected farm
0	Male	31-40	Unschooled	<5 years	2	infected farm
0	Male	25-30	Unschooled	<5 years	2	infected farm
0	Male	>40	Unschooled	5 years and over	2	infected farm
0	Male	25-30	Unschooled	<5 years	2	infected farm
0	Male	<25	Schooled	<5 years	2	infected farm
0	Male	31-40	Schooled	5 years and over	4	infected farm
0	Male	25-30	Schooled	5 years and over	3	infected farm
0	Male	31-40	Schooled	<5 years	3	infected farm
0	Female	<25	Schooled	<5 years	2	infected farm
0	Male	>40	Schooled	<5 years	3	infected farm
0	Female	31-40	Schooled	<5 years	3	infected farm
0	Male	31-40	Schooled	<5 years	4	infected farm
0	Male	25-30	Schooled	<5 years	1	infected farm
0	Male	31-40	Schooled	<5 years	1	uninfected farm
0	Male	25-30	Unschooled	<5 years	3	uninfected farm
0	Male	31-40	Schooled	<5 years	2	uninfected farm
0	Male	31-40	Unschooled	<5 years	2	uninfected farm
0	Male	31-40	Schooled	<5 years	3	uninfected farm
0	Male	>40	Schooled	<5 years	2	uninfected farm
0	Male	25-30	Schooled	5 years and over	2	uninfected farm
0	Male	<25	Schooled	<5 years	3	uninfected farm
0	Male	<25	Unschooled	<5 years	2	uninfected farm
0	Male	25-30	Unschooled	5 years and over	2	uninfected farm
0	Male	<25	Unschooled	5 years and over	2	uninfected farm
0	Male	<25	Unschooled	<5 years	2	uninfected farm
0	Male	>40	Schooled	<5 years	2	uninfected farm
1	Male	25-30	Schooled	<5 years	3	uninfected farm
1	Male	<25	Schooled	<5 years	2	uninfected farm
1	Male	31-40	Schooled	5 years and over	1	infected farm
1	Male	31-40	Schooled	<5 years	4	uninfected farm
1	Male	25-30	Schooled	<5 years	3	uninfected farm
1	Male	31-40	Schooled	5 years and over	1	infected farm
1	Male	>40	Schooled	5 years and over	2	uninfected farm
1	Male	<25	Schooled	<5 years	3	uninfected farm
1	Male	<25	Schooled	<5 years	3	uninfected farm
1	Male	>40	Schooled	<5 years	4	infected farm
1	Male	<25	Unschooled	<5 years	2	infected farm
1	Male	>40	Schooled	<5 years	4	uninfected farm
1	Male	31-40	Schooled	<5 years	2	uninfected farm
1	Male	25-30	Schooled	<5 years	2	infected farm
1	Female	>40	Unschooled	5 years and over	4	infected farm
1	Male	<25	Unschooled	<5 years	2	infected farm
1	Male	>40	Unschooled	<5 years	2	uninfected farm
1	Male	>40	Schooled	<5 years	4	uninfected farm
1	Male	31-40	Schooled	<5 years	4	uninfected farm
1	Male	31-40	Unschooled	<5 years	2	infected farm
1	Male	31-40	Schooled	5 years and over	4	infected farm
1	Male	25-30	Schooled	<5 years	4	uninfected farm
1	Male	31-40	Schooled	5 years and over	4	infected farm
1	Male	31-40	Unschooled	<5 years	2	uninfected farm
1	Female	>40	Unschooled	5 years and over	4	infected farm
1	Male	<25	Unschooled	<5 years	2	infected farm
1	Male	31-40	Schooled	<5 years	2	uninfected farm
1	Male	25-30	Schooled	<5 years	2	infected farm
1	Male	25-30	Schooled	5 years and over	2	uninfected farm
1	Male	<25	Schooled	<5 years	3	infected farm
1	Male	25-30	Schooled	5 years and over	2	uninfected farm
1	Male	25-30	Unschooled	<5 years	2	infected farm
1	Male	25-30	Schooled	<5 years	4	uninfected farm
1	Male	31-40	Schooled	<5 years	2	uninfected farm
1	Male	25-30	Schooled	<5 years	4	uninfected farm
1	Male	>40	Schooled	5 years and over	2	uninfected farm
1	Male	31-40	Schooled	5 years and over	4	uninfected farm
1	Male	<25	Schooled	<5 years	3	uninfected farm
1	Male	25-30	Schooled	5 years and over	2	uninfected farm
1	Male	<25	Unschooled	<5 years	2	infected farm
1	Male	>40	Schooled	<5 years	1	uninfected farm
1	Male	>40	Schooled	5 years and over	2	uninfected farm
1	Male	31-40	Unschooled	5 years and over	2	uninfected farm
1	Female	31-40	Schooled	5 years and over	4	infected farm
1	Male	<25	Schooled	<5 years	2	infected farm
1	Male	31-40	Schooled	<5 years	3	uninfected farm
1	Male	25-30	Unschooled	<5 years	2	uninfected farm
1	Male	25-30	Schooled	<5 years	2	uninfected farm
1	Male	25-30	Schooled	<5 years	2	uninfected farm
1	Male	<25	Schooled	<5 years	2	uninfected farm
1	Male	31-40	Schooled	5 years and over	1	infected farm
1	Male	<25	Schooled	<5 years	2	uninfected farm
1	Male	25-30	Unschooled	<5 years	2	infected farm
1	Male	<25	Unschooled	<5 years	2	infected farm
1	Male	31-40	Schooled	<5 years	4	uninfected farm
1	Male	25-30	Schooled	<5 years	4	uninfected farm
1	Male	31-40	Schooled	<5 years	4	uninfected farm
1	Male	<25	Schooled	<5 years	2	uninfected farm
1	Male	31-40	Schooled	<5 years	4	infected farm
1	Male	>40	Unschooled	5 years and over	2	uninfected farm
1	Female	<25	Schooled	<5 years	2	uninfected farm
1	Male	31-40	Schooled	5 years and over	4	uninfected farm
1	Male	31-40	Unschooled	5 years and over	2	infected farm
1	Male	25-30	Schooled	5 years and over	3	uninfected farm
1	Male	31-40	Schooled	5 years and over	1	uninfected farm
1	Male	31-40	Schooled	5 years and over	2	infected farm
1	Male	>40	Schooled	<5 years	2	uninfected farm
1	Male	>40	Schooled	5 years and over	2	uninfected farm
1	Male	31-40	Schooled	<5 years	4	uninfected farm
1	Male	<25	Schooled	<5 years	3	infected farm
1	Male	31-40	Schooled	<5 years	2	uninfected farm
1	Male	31-40	Schooled	5 years and over	4	uninfected farm
1	Female	25-30	Schooled	<5 years	2	uninfected farm
1	Male	>40	Schooled	5 years and over	2	uninfected farm
1	Male	31-40	Schooled	<5 years	2	uninfected farm
1	Male	31-40	Schooled	5 years and over	4	uninfected farm
1	Male	>40	Schooled	<5 years	2	infected farm
1	Male	31-40	Schooled	<5 years	2	uninfected farm
1	Male	31-40	Schooled	<5 years	4	uninfected farm
1	Male	31-40	Unschooled	<5 years	2	infected farm
1	Male	31-40	Schooled	5 years and over	4	uninfected farm
1	Male	25-30	Schooled	<5 years	3	uninfected farm
1	Male	>40	Schooled	<5 years	2	uninfected farm
1	Male	31-40	Schooled	<5 years	3	uninfected farm
1	Male	31-40	Schooled	<5 years	2	uninfected farm
1	Male	31-40	Schooled	5 years and over	4	uninfected farm
1	Male	25-30	Schooled	<5 years	4	infected farm
1	Male	>40	Unschooled	<5 years	2	uninfected farm
1	Male	<25	Schooled	<5 years	3	infected farm
1	Male	31-40	Schooled	<5 years	2	infected farm
1	Male	<25	Schooled	<5 years	3	infected farm
1	Male	>40	Unschooled	<5 years	2	uninfected farm
1	Male	25-30	Unschooled	5 years and over	4	uninfected farm
1	Female	31-40	Schooled	5 years and over	4	infected farm
1	Male	31-40	Schooled	5 years and over	4	uninfected farm
1	Male	31-40	Schooled	5 years and over	4	infected farm
1	Male	<25	Unschooled	<5 years	2	infected farm
1	Female	25-30	Schooled	5 years and over	4	uninfected farm
1	Male	25-30	Schooled	<5 years	4	uninfected farm
1	Male	25-30	Schooled	<5 years	2	uninfected farm
1	Male	<25	Schooled	<5 years	2	uninfected farm
1	Male	25-30	Schooled	<5 years	3	uninfected farm
1	Male	<25	Unschooled	<5 years	2	infected farm
1	Male	25-30	Schooled	<5 years	2	uninfected farm
1	Male	>40	Unschooled	<5 years	2	uninfected farm
1	Male	25-30	Schooled	<5 years	2	uninfected farm
1	Male	25-30	Schooled	5 years and over	4	infected farm
1	Male	<25	Schooled	<5 years	2	uninfected farm
1	Male	25-30	Schooled	5 years and over	1	infected farm
1	Male	25-30	Schooled	5 years and over	3	uninfected farm
1	Male	31-40	Schooled	<5 years	3	uninfected farm
1	Female	31-40	Schooled	5 years and over	4	infected farm
1	Male	31-40	Schooled	<5 years	2	uninfected farm
1	Male	25-30	Schooled	<5 years	3	uninfected farm
1	Male	>40	Schooled	<5 years	4	infected farm
1	Male	>40	Schooled	<5 years	2	uninfected farm
1	Male	>40	Unschooled	<5 years	2	infected farm
1	Male	<25	Schooled	<5 years	2	uninfected farm
1	Male	<25	Schooled	<5 years	4	uninfected farm
1	Male	31-40	Schooled	<5 years	4	infected farm
1	Male	25-30	Schooled	<5 years	4	uninfected farm
1	Male	<25	Schooled	<5 years	2	uninfected farm
1	Male	25-30	Schooled	<5 years	2	uninfected farm
1	Male	25-30	Unschooled	<5 years	2	uninfected farm
1	Male	31-40	Schooled	5 years and over	2	infected farm
1	Female	25-30	Schooled	<5 years	2	uninfected farm
1	Male	31-40	Schooled	5 years and over	4	uninfected farm
1	Male	31-40	Schooled	5 years and over	4	uninfected farm
1	Male	31-40	Unschooled	<5 years	2	uninfected farm
1	Male	>40	Unschooled	<5 years	2	uninfected farm
1	Male	>40	Unschooled	<5 years	2	uninfected farm
1	Male	31-40	Schooled	5 years and over	2	uninfected farm
1	Female	31-40	Schooled	5 years and over	4	infected farm
1	Male	31-40	Schooled	<5 years	4	uninfected farm
1	Male	25-30	Schooled	5 years and over	2	uninfected farm
1	Male	25-30	Schooled	5 years and over	1	uninfected farm
1	Male	25-30	Schooled	<5 years	4	uninfected farm
1	Male	31-40	Schooled	<5 years	4	uninfected farm
1	Male	31-40	Unschooled	5 years and over	2	infected farm
1	Female	>40	Unschooled	5 years and over	4	infected farm
1	Male	<25	Schooled	<5 years	3	infected farm
1	Male	31-40	Schooled	5 years and over	2	infected farm
1	Male	>40	Schooled	5 years and over	2	uninfected farm
1	Male	25-30	Schooled	<5 years	3	uninfected farm
1	Male	25-30	Schooled	<5 years	2	infected farm
1	Male	25-30	Schooled	5 years and over	2	uninfected farm
1	Male	25-30	Schooled	<5 years	2	infected farm
1	Male	25-30	Schooled	<5 years	4	uninfected farm
1	Male	25-30	Schooled	5 years and over	2	uninfected farm
1	Male	25-30	Schooled	<5 years	3	uninfected farm
1	Male	>40	Unschooled	<5 years	2	uninfected farm
1	Male	25-30	Unschooled	<5 years	2	uninfected farm
1	Female	<25	Schooled	<5 years	2	uninfected farm
1	Male	<25	Schooled	<5 years	2	uninfected farm
1	Male	25-30	Schooled	<5 years	2	infected farm
1	Male	<25	Schooled	<5 years	3	infected farm
1	Male	>40	Schooled	5 years and over	2	uninfected farm
1	Male	25-30	Schooled	5 years and over	1	uninfected farm
1	Male	31-40	Schooled	<5 years	2	uninfected farm
1	Male	<25	Schooled	<5 years	2	infected farm
1	Male	25-30	Schooled	<5 years	2	infected farm
1	Male	25-30	Schooled	<5 years	3	uninfected farm
1	Male	>40	Schooled	<5 years	2	uninfected farm
1	Male	25-30	Schooled	<5 years	2	uninfected farm
1	Male	<25	Schooled	<5 years	3	uninfected farm
1	Male	31-40	Schooled	<5 years	4	uninfected farm
1	Male	31-40	Schooled	5 years and over	4	uninfected farm
1	Male	25-30	Schooled	<5 years	4	infected farm
1	Male	>40	Schooled	<5 years	4	uninfected farm
1	Male	<25	Schooled	<5 years	2	infected farm
1	Male	25-30	Schooled	<5 years	2	infected farm
1	Male	31-40	Schooled	5 years and over	4	uninfected farm
1	Female	>40	Unschooled	5 years and over	4	infected farm
1	Male	>40	Schooled	<5 years	1	uninfected farm
1	Male	25-30	Schooled	<5 years	2	uninfected farm
1	Male	>40	Unschooled	<5 years	2	infected farm
1	Male	25-30	Schooled	5 years and over	1	uninfected farm
1	Male	25-30	Schooled	5 years and over	4	uninfected farm
1	Male	<25	Unschooled	<5 years	2	infected farm
1	Male	31-40	Schooled	<5 years	2	uninfected farm
1	Male	25-30	Schooled	<5 years	4	uninfected farm
1	Male	31-40	Schooled	5 years and over	4	infected farm
1	Female	<25	Schooled	<5 years	2	uninfected farm
1	Female	25-30	Schooled	<5 years	2	uninfected farm
1	Female	25-30	Schooled	5 years and over	4	uninfected farm
1	Male	31-40	Schooled	5 years and over	4	uninfected farm

## Sheet: Fig 4
Practice	Usual number of farm	Number of hours worked	Gender	Age_class	q11.Education	Number of years worked	Type of occupation	Farm status
0	1	11	Male	25-30	Schooled	5 years and over	veterinarian	infected farm
0	1	6	Male	<25	Unschooled	<5 years	Poulterer	infected farm
0	1	13	Male	<25	Schooled	<5 years	Poulterer	infected farm
0	1	10	Male	<25	Unschooled	<5 years	Poulterer	infected farm
0	1	5	Male	<25	Unschooled	<5 years	Poulterer	infected farm
0	1	12	Male	>40	Unschooled	5 years and over	Poulterer	infected farm
0	1	12	Male	31-40	Schooled	5 years and over	Poulterer	infected farm
0	1	10	Male	>40	Unschooled	<5 years	Poulterer	uninfected farm
0	>1	5	Male	31-40	Schooled	5 years and over	Support functions	uninfected farm
0	1	10	Male	25-30	Unschooled	<5 years	Manager	uninfected farm
0	1	5	Female	>40	Unschooled	5 years and over	Manager	infected farm
0	1	10	Male	<25	Schooled	<5 years	Poulterer	infected farm
0	1	9	Male	25-30	Unschooled	<5 years	Poulterer	infected farm
0	1	10	Male	<25	Schooled	<5 years	Manager	uninfected farm
0	1	10	Male	31-40	Unschooled	5 years and over	Poulterer	uninfected farm
0	1	10	Male	25-30	Unschooled	5 years and over	Poulterer	uninfected farm
0	1	10	Male	25-30	Unschooled	5 years and over	Poulterer	uninfected farm
0	1	10	Male	31-40	Unschooled	<5 years	Poulterer	uninfected farm
0	1	12	Male	31-40	Unschooled	5 years and over	Poulterer	infected farm
0	1	10	Male	25-30	Schooled	5 years and over	Poulterer	infected farm
0	1	12	Male	<25	Schooled	<5 years	Poulterer	infected farm
0	1	10	Male	25-30	Unschooled	<5 years	Poulterer	uninfected farm
0	1	12	Male	<25	Unschooled	<5 years	Poulterer	uninfected farm
0	1	10	Male	<25	Schooled	<5 years	Poulterer	uninfected farm
0	1	9	Male	25-30	Schooled	<5 years	Manager	uninfected farm
0	1	9	Male	25-30	Unschooled	<5 years	Poulterer	uninfected farm
0	>1	4	Male	31-40	Schooled	5 years and over	veterinarian	uninfected farm
0	1	10	Male	31-40	Schooled	<5 years	Manager	uninfected farm
0	1	9	Male	<25	Unschooled	<5 years	Poulterer	uninfected farm
0	>1	3	Male	>40	Schooled	5 years and over	veterinarian	uninfected farm
0	1	12	Female	31-40	Schooled	5 years and over	Manager	infected farm
0	1	10	Male	25-30	Unschooled	<5 years	Poulterer	infected farm
0	1	3	Male	25-30	Unschooled	<5 years	Poulterer	infected farm
0	1	10	Male	25-30	Schooled	<5 years	Poulterer	infected farm
0	1	6	Male	25-30	Schooled	<5 years	Poulterer	infected farm
0	1	10	Male	31-40	Unschooled	<5 years	Poulterer	infected farm
0	1	3	Female	25-30	Unschooled	<5 years	Poulterer	infected farm
0	1	3	Female	<25	Unschooled	<5 years	Poulterer	infected farm
0	1	10	Male	<25	Unschooled	<5 years	Poulterer	infected farm
0	1	10	Male	<25	Unschooled	<5 years	Poulterer	infected farm
0	1	4	Male	25-30	Schooled	<5 years	Poulterer	infected farm
0	1	10	Male	25-30	Unschooled	<5 years	Poulterer	infected farm
0	1	8	Female	<25	Unschooled	<5 years	Poulterer	infected farm
0	1	10	Male	<25	Schooled	<5 years	Poulterer	infected farm
0	1	10	Male	<25	Unschooled	<5 years	Poulterer	infected farm
0	1	12	Male	>40	Schooled	<5 years	Manager	infected farm
0	1	10	Male	<25	Schooled	<5 years	Poultry technician	infected farm
0	1	10	Male	31-40	Schooled	<5 years	Manager	infected farm
0	1	10	Male	31-40	Schooled	<5 years	Manager	infected farm
0	1	10	Male	<25	Unschooled	<5 years	Poulterer	infected farm
0	1	10	Male	25-30	Unschooled	5 years and over	Poulterer	infected farm
0	1	10	Male	25-30	Schooled	<5 years	Poulterer	infected farm
0	1	10	Male	31-40	Schooled	5 years and over	Manager	uninfected farm
0	1	10	Female	<25	Schooled	<5 years	Poulterer	uninfected farm
0	1	11	Male	25-30	Schooled	<5 years	Poulterer	infected farm
0	1	2	Female	<25	Unschooled	<5 years	Poulterer	infected farm
0	1	8	Male	<25	Unschooled	<5 years	Poulterer	infected farm
0	1	10	Male	31-40	Schooled	5 years and over	Manager	uninfected farm
0	1	2	Female	25-30	Unschooled	<5 years	Support functions	uninfected farm
0	1	24	Female	25-30	Schooled	<5 years	Poulterer	infected farm
0	1	12	Male	<25	Schooled	<5 years	Poulterer	infected farm
0	1	12	Male	25-30	Schooled	5 years and over	Poulterer	infected farm
0	1	9	Male	25-30	Unschooled	<5 years	Poulterer	infected farm
0	1	10	Male	<25	Unschooled	<5 years	Poulterer	infected farm
0	1	12	Male	31-40	Schooled	5 years and over	Manager	uninfected farm
0	1	10	Male	>40	Unschooled	5 years and over	Poulterer	uninfected farm
0	1	10	Male	31-40	Schooled	5 years and over	Poulterer	uninfected farm
0	1	10	Male	25-30	Schooled	5 years and over	Poulterer	uninfected farm
0	1	10	Male	31-40	Unschooled	<5 years	Poulterer	uninfected farm
0	1	5	Male	25-30	Schooled	5 years and over	Poulterer	uninfected farm
0	1	10	Male	<25	Schooled	<5 years	Poulterer	uninfected farm
0	1	8	Male	>40	Unschooled	<5 years	Poulterer	uninfected farm
0	>1	15	Male	25-30	Schooled	5 years and over	veterinarian	uninfected farm
0	1	12	Male	<25	Schooled	<5 years	Poultry technician	uninfected farm
0	1	10	Male	<25	Schooled	<5 years	Poulterer	uninfected farm
0	>1	12	Male	>40	Schooled	<5 years	veterinarian	uninfected farm
0	1	2	Male	<25	Schooled	<5 years	Poultry technician	uninfected farm
0	1	10	Male	<25	Schooled	5 years and over	Poulterer	uninfected farm
0	1	12	Male	25-30	Schooled	<5 years	Manager	uninfected farm
0	1	10	Male	>40	Unschooled	<5 years	Poulterer	uninfected farm
0	1	12	Male	31-40	Schooled	<5 years	Manager	uninfected farm
0	1	12	Male	31-40	Unschooled	<5 years	Poultry technician	uninfected farm
0	1	12	Male	<25	Schooled	<5 years	Poulterer	uninfected farm
0	>1	12	Male	25-30	Schooled	5 years and over	veterinarian	uninfected farm
0	1	12	Male	>40	Unschooled	<5 years	Poulterer	uninfected farm
0	>1	12	Male	25-30	Unschooled	5 years and over	Manager	uninfected farm
0	1	13	Male	31-40	Schooled	5 years and over	Manager	uninfected farm
0	1	12	Male	<25	Schooled	<5 years	Poulterer	uninfected farm
0	1	10	Male	25-30	Schooled	<5 years	Poulterer	uninfected farm
0	1	12	Male	>40	Unschooled	5 years and over	Poulterer	uninfected farm
0	1	9	Male	25-30	Unschooled	5 years and over	Poulterer	uninfected farm
0	1	10	Male	25-30	Schooled	<5 years	Poulterer	uninfected farm
0	1	10	Male	25-30	Schooled	<5 years	Poulterer	uninfected farm
0	1	8	Male	25-30	Schooled	<5 years	Poulterer	uninfected farm
0	1	10	Male	>40	Schooled	<5 years	Poulterer	uninfected farm
0	>1	8	Male	25-30	Schooled	5 years and over	veterinarian	uninfected farm
0	1	12	Male	>40	Schooled	5 years and over	Poulterer	uninfected farm
0	1	12	Male	25-30	Unschooled	<5 years	Poulterer	uninfected farm
0	1	8	Male	25-30	Unschooled	<5 years	Poulterer	uninfected farm
0	1	12	Male	<25	Schooled	<5 years	Poulterer	uninfected farm
0	1	10	Male	>40	Schooled	5 years and over	Poulterer	uninfected farm
0	1	9	Male	>40	Unschooled	5 years and over	Poulterer	uninfected farm
0	1	12	Male	25-30	Schooled	5 years and over	Poulterer	uninfected farm
0	1	9	Male	>40	Unschooled	5 years and over	Poulterer	uninfected farm
0	1	9	Male	<25	Schooled	<5 years	Poulterer	uninfected farm
0	>1	11	Male	25-30	Schooled	<5 years	Poultry technician	uninfected farm
0	1	9	Male	25-30	Schooled	5 years and over	Poulterer	uninfected farm
0	1	12	Female	25-30	Schooled	5 years and over	Manager	uninfected farm
0	1	13	Male	25-30	Schooled	<5 years	Poulterer	uninfected farm
0	1	12	Male	31-40	Schooled	<5 years	Manager	uninfected farm
0	1	8	Female	<25	Unschooled	<5 years	Poultry technician	uninfected farm
0	1	12	Male	>40	Unschooled	5 years and over	Poulterer	uninfected farm
0	1	12	Male	<25	Unschooled	<5 years	Poulterer	uninfected farm
0	1	12	Male	<25	Schooled	<5 years	Poulterer	uninfected farm
0	1	10	Male	<25	Unschooled	5 years and over	Poulterer	uninfected farm
0	1	4	Male	25-30	Schooled	<5 years	Poulterer	uninfected farm
0	1	12	Male	<25	Schooled	<5 years	Poulterer	uninfected farm
0	1	12	Male	25-30	Unschooled	5 years and over	Poulterer	uninfected farm
0	1	12	Male	25-30	Schooled	5 years and over	Poulterer	uninfected farm
0	1	1	Male	31-40	Unschooled	5 years and over	Poulterer	uninfected farm
0	1	10	Male	31-40	Unschooled	5 years and over	Poulterer	uninfected farm
0	1	6	Male	31-40	Unschooled	5 years and over	Poulterer	uninfected farm
0	1	12	Male	31-40	Schooled	5 years and over	Poulterer	infected farm
0	1	5	Male	>40	Schooled	5 years and over	Poulterer	uninfected farm
0	1	12	Male	>40	Schooled	5 years and over	Poulterer	uninfected farm
0	1	13	Male	31-40	Schooled	<5 years	Poulterer	uninfected farm
0	1	12	Female	25-30	Unschooled	<5 years	Poulterer	uninfected farm
0	1	12	Male	25-30	Schooled	5 years and over	Manager	uninfected farm
0	1	13	Male	25-30	Schooled	<5 years	Poulterer	uninfected farm
0	1	1	Male	31-40	Schooled	<5 years	Manager	uninfected farm
0	1	13	Male	<25	Schooled	<5 years	Poulterer	uninfected farm
0	1	11	Male	>40	Schooled	<5 years	Poulterer	uninfected farm
0	1	11	Male	<25	Schooled	<5 years	Poulterer	uninfected farm
0	1	11	Male	31-40	Unschooled	5 years and over	Manager	uninfected farm
0	1	12	Male	25-30	Unschooled	<5 years	Poulterer	uninfected farm
0	>1	12	Male	31-40	Schooled	5 years and over	Manager	uninfected farm
0	1	10	Male	>40	Schooled	<5 years	Poulterer	uninfected farm
0	1	10	Male	31-40	Schooled	<5 years	Poulterer	uninfected farm
0	1	10	Male	<25	Schooled	5 years and over	Poultry technician	uninfected farm
0	1	9	Male	<25	Schooled	<5 years	Poulterer	uninfected farm
0	1	12	Male	25-30	Schooled	<5 years	Poulterer	uninfected farm
0	1	9	Male	>40	Unschooled	<5 years	Poulterer	uninfected farm
0	1	12	Female	31-40	Schooled	<5 years	Poultry technician	uninfected farm
0	1	8	Male	>40	Unschooled	<5 years	Poulterer	uninfected farm
0	1	10	Male	>40	Schooled	<5 years	Poultry technician	uninfected farm
0	1	10	Male	<25	Schooled	<5 years	Poultry technician	uninfected farm
0	1	8	Male	31-40	Schooled	<5 years	Poulterer	uninfected farm
0	1	9	Male	>40	Unschooled	<5 years	Poultry technician	uninfected farm
0	1	8	Male	31-40	Schooled	<5 years	Poultry technician	uninfected farm
0	1	5	Male	31-40	Unschooled	<5 years	Poultry technician	uninfected farm
0	1	9	Male	25-30	Schooled	5 years and over	Poulterer	uninfected farm
0	1	11	Male	25-30	Schooled	<5 years	Poultry technician	uninfected farm
0	1	10	Male	>40	Schooled	<5 years	Manager	uninfected farm
0	1	8	Male	<25	Schooled	<5 years	Poulterer	uninfected farm
0	1	8	Female	>40	Schooled	<5 years	Poultry technician	uninfected farm
0	1	8	Male	25-30	Unschooled	<5 years	Poultry technician	uninfected farm
0	1	8	Male	25-30	Schooled	<5 years	Poulterer	uninfected farm
0	1	8	Male	<25	Unschooled	<5 years	Poultry technician	uninfected farm
0	1	10	Male	25-30	Schooled	<5 years	Poulterer	uninfected farm
0	1	16	Male	<25	Schooled	<5 years	Poulterer	uninfected farm
0	1	8	Male	31-40	Unschooled	<5 years	Support functions	uninfected farm
0	1	18	Male	>40	Unschooled	5 years and over	Poulterer	uninfected farm
0	1	18	Female	>40	Unschooled	5 years and over	Poultry technician	uninfected farm
0	1	10	Male	31-40	Schooled	5 years and over	Manager	uninfected farm
0	1	11	Male	25-30	Schooled	<5 years	Poultry technician	uninfected farm
0	1	10	Male	25-30	Schooled	<5 years	Poulterer	uninfected farm
0	>1	10	Male	25-30	Schooled	<5 years	Support functions	uninfected farm
0	1	15	Male	25-30	Unschooled	5 years and over	Poultry technician	uninfected farm
0	1	12	Male	25-30	Schooled	5 years and over	Poulterer	uninfected farm
0	1	8	Male	31-40	Schooled	<5 years	Poulterer	uninfected farm
0	1	24	Male	>40	Unschooled	5 years and over	Poulterer	uninfected farm
0	1	10	Male	>40	Schooled	5 years and over	Poulterer	uninfected farm
0	1	11	Male	31-40	Unschooled	<5 years	Poultry technician	uninfected farm
0	1	9	Male	<25	Unschooled	<5 years	Poulterer	uninfected farm
0	1	10	Male	31-40	Schooled	<5 years	Poulterer	uninfected farm
0	1	8	Male	25-30	Schooled	5 years and over	Poulterer	uninfected farm
0	1	14	Male	<25	Schooled	<5 years	Poultry technician	uninfected farm
0	1	11	Male	<25	Schooled	<5 years	Poulterer	uninfected farm
0	1	8	Male	>40	Schooled	<5 years	Manager	infected farm
0	1	12	Male	<25	Schooled	<5 years	Poultry technician	uninfected farm
0	1	8	Male	31-40	Schooled	5 years and over	Manager	uninfected farm
0	1	10	Male	>40	Schooled	<5 years	Poulterer	infected farm
0	1	13	Male	31-40	Schooled	<5 years	Poultry technician	uninfected farm
0	1	19	Male	31-40	Schooled	<5 years	Poulterer	infected farm
0	1	6	Male	<25	Schooled	<5 years	Poulterer	infected farm
0	1	6	Male	<25	Unschooled	<5 years	Poulterer	infected farm
0	1	10	Male	31-40	Schooled	<5 years	Poulterer	infected farm
0	1	8	Male	31-40	Unschooled	<5 years	Poulterer	infected farm
0	1	8	Male	>40	Schooled	<5 years	Manager	uninfected farm
0	1	10	Male	31-40	Schooled	<5 years	Poulterer	uninfected farm
0	1	12	Male	>40	Unschooled	<5 years	Poultry technician	uninfected farm
0	1	11	Male	25-30	Schooled	<5 years	Poulterer	uninfected farm
0	1	8	Male	31-40	Schooled	5 years and over	Manager	uninfected farm
0	1	10	Male	<25	Schooled	<5 years	Manager	uninfected farm
0	1	12	Male	>40	Unschooled	<5 years	Poulterer	uninfected farm
0	1	10	Male	31-40	Unschooled	5 years and over	Poulterer	infected farm
0	1	8	Male	25-30	Schooled	<5 years	Manager	infected farm
0	1	8	Male	>40	Schooled	<5 years	Manager	infected farm
0	1	9	Male	25-30	Schooled	<5 years	Poulterer	infected farm
0	1	12	Male	<25	Schooled	<5 years	Poulterer	infected farm
0	1	9	Male	>40	Unschooled	5 years and over	Poulterer	infected farm
0	1	8	Male	25-30	Unschooled	<5 years	Poulterer	infected farm
0	1	10	Male	31-40	Schooled	5 years and over	Manager	infected farm
0	1	9	Female	<25	Schooled	<5 years	Poulterer	infected farm
0	1	11	Male	>40	Schooled	<5 years	Poultry technician	infected farm
0	1	12	Male	31-40	Schooled	5 years and over	Poulterer	infected farm
0	1	12	Female	31-40	Schooled	<5 years	Poultry technician	infected farm
0	1	9	Male	25-30	Schooled	<5 years	veterinarian	infected farm
0	1	9	Male	<25	Schooled	<5 years	Poultry technician	infected farm
0	1	12	Male	31-40	Schooled	<5 years	veterinarian	uninfected farm
0	1	9	Male	25-30	Unschooled	<5 years	Poultry technician	uninfected farm
0	1	8	Male	31-40	Schooled	<5 years	Manager	uninfected farm
0	1	8	Male	25-30	Schooled	<5 years	Manager	uninfected farm
0	1	3	Male	31-40	Schooled	<5 years	Poultry technician	uninfected farm
0	1	10	Male	31-40	Schooled	<5 years	Manager	uninfected farm
0	1	11	Female	>40	Schooled	<5 years	Manager	uninfected farm
0	1	10	Male	25-30	Schooled	5 years and over	Poulterer	uninfected farm
0	1	12	Male	<25	Schooled	<5 years	Poultry technician	uninfected farm
0	1	8	Male	31-40	Schooled	<5 years	Manager	uninfected farm
0	1	9	Male	<25	Unschooled	5 years and over	Poulterer	uninfected farm
0	1	12	Male	25-30	Schooled	<5 years	Manager	uninfected farm
0	1	10	Male	>40	Schooled	<5 years	Poulterer	uninfected farm
0	1	11	Male	31-40	Schooled	5 years and over	veterinarian	uninfected farm
1	1	14	Male	<25	Schooled	<5 years	Poulterer	uninfected farm
1	1	10	Male	31-40	Schooled	5 years and over	Manager	infected farm
1	1	14	Male	25-30	Schooled	<5 years	Manager	uninfected farm
1	1	12	Male	<25	Unschooled	<5 years	Poulterer	infected farm
1	1	10	Male	>40	Schooled	<5 years	Poulterer	uninfected farm
1	1	10	Male	<25	Schooled	5 years and over	Poulterer	uninfected farm
1	1	12	Male	25-30	Schooled	<5 years	Manager	uninfected farm
1	1	10	Male	25-30	Schooled	<5 years	Manager	uninfected farm
1	1	11	Female	25-30	Schooled	<5 years	Poulterer	uninfected farm
1	1	12	Male	<25	Unschooled	<5 years	Poulterer	infected farm
1	1	12	Male	<25	Schooled	<5 years	Poulterer	uninfected farm
1	1	13	Male	31-40	Unschooled	<5 years	Poulterer	uninfected farm
1	1	12	Male	>40	Schooled	<5 years	Poulterer	uninfected farm
1	1	15	Male	>40	Unschooled	<5 years	Poulterer	uninfected farm
1	1	12	Male	>40	Schooled	<5 years	Poulterer	uninfected farm
1	1	12	Male	>40	Unschooled	<5 years	Poulterer	infected farm
1	1	12	Male	<25	Unschooled	<5 years	Poulterer	uninfected farm
1	1	10	Male	<25	Schooled	<5 years	Poulterer	uninfected farm
1	1	10	Male	>40	Schooled	<5 years	Poulterer	uninfected farm
1	1	9	Male	<25	Unschooled	<5 years	Poulterer	uninfected farm
1	1	11	Male	>40	Schooled	<5 years	Poulterer	uninfected farm
1	1	12	Male	25-30	Schooled	<5 years	Poulterer	uninfected farm
1	1	10	Male	25-30	Unschooled	5 years and over	Poulterer	infected farm
1	1	10	Male	<25	Schooled	5 years and over	Poulterer	uninfected farm
1	1	10	Male	<25	Schooled	<5 years	Poulterer	uninfected farm
1	1	8	Male	31-40	Schooled	<5 years	Poultry technician	infected farm
1	1	5	Male	>40	Schooled	<5 years	Support functions	uninfected farm
1	1	11	Male	25-30	Unschooled	<5 years	Poulterer	infected farm
1	1	11	Male	<25	Schooled	<5 years	Poulterer	infected farm
1	1	10	Male	25-30	Schooled	<5 years	Manager	uninfected farm
1	1	8	Male	31-40	Schooled	5 years and over	veterinarian	infected farm
1	1	10	Male	>40	Unschooled	<5 years	Poulterer	infected farm
1	1	24	Male	<25	Schooled	<5 years	Poulterer	infected farm
1	1	7	Male	25-30	Schooled	<5 years	Manager	uninfected farm
1	1	10	Male	25-30	Unschooled	5 years and over	Poulterer	infected farm
1	1	10	Male	<25	Schooled	<5 years	Poulterer	uninfected farm
1	1	10	Male	31-40	Schooled	5 years and over	Manager	infected farm
1	1	10	Male	<25	Unschooled	<5 years	Poultry technician	infected farm
1	1	12	Male	<25	Schooled	<5 years	Poulterer	uninfected farm
1	1	12	Male	31-40	Unschooled	<5 years	Poulterer	uninfected farm
1	1	8	Male	>40	Schooled	<5 years	Manager	uninfected farm
1	1	12	Male	<25	Schooled	<5 years	Poultry technician	uninfected farm
1	1	10	Male	25-30	Unschooled	5 years and over	Poulterer	infected farm
1	1	12	Male	<25	Schooled	<5 years	Poultry technician	uninfected farm
1	1	12	Male	31-40	Unschooled	<5 years	Poulterer	uninfected farm
1	1	10	Male	25-30	Schooled	<5 years	Manager	uninfected farm
1	1	11	Male	25-30	Schooled	<5 years	Poulterer	uninfected farm
1	1	12	Male	31-40	Schooled	<5 years	Poulterer	uninfected farm
1	1	12	Male	>40	Schooled	<5 years	Manager	uninfected farm
1	1	10	Male	>40	Schooled	<5 years	Poulterer	uninfected farm
1	1	15	Male	>40	Unschooled	<5 years	Poulterer	uninfected farm
1	1	11	Male	>40	Schooled	<5 years	Poulterer	uninfected farm
1	1	10	Male	>40	Unschooled	<5 years	Poulterer	infected farm
1	1	10	Male	31-40	Unschooled	<5 years	Poulterer	infected farm
1	1	5	Male	<25	Unschooled	<5 years	Poulterer	infected farm
1	1	10	Male	25-30	Schooled	<5 years	Poulterer	infected farm
1	1	9	Male	25-30	Unschooled	5 years and over	Poulterer	uninfected farm
1	1	12	Male	>40	Schooled	<5 years	Poulterer	uninfected farm
1	1	12	Male	<25	Schooled	<5 years	Poulterer	uninfected farm
1	1	11	Male	25-30	Schooled	<5 years	Poulterer	uninfected farm
1	1	13	Male	>40	Unschooled	5 years and over	Poulterer	uninfected farm
1	1	10	Male	31-40	Schooled	5 years and over	Manager	infected farm
1	1	10	Male	31-40	Schooled	5 years and over	Manager	infected farm
1	1	13	Male	31-40	Schooled	<5 years	Poulterer	uninfected farm
1	1	13	Male	31-40	Unschooled	<5 years	Poulterer	uninfected farm
1	1	8	Male	>40	Schooled	<5 years	Manager	uninfected farm
1	1	12	Male	>40	Schooled	5 years and over	Manager	uninfected farm
1	1	10	Male	25-30	Unschooled	<5 years	Poulterer	uninfected farm
1	1	12	Male	>40	Schooled	<5 years	Poultry technician	uninfected farm
1	1	11	Male	>40	Unschooled	5 years and over	Poulterer	infected farm
1	1	11	Male	>40	Schooled	<5 years	Poulterer	uninfected farm
1	1	12	Male	31-40	Schooled	<5 years	Manager	infected farm
1	1	12	Male	31-40	Schooled	<5 years	Manager	infected farm
1	1	12	Male	31-40	Schooled	5 years and over	Manager	uninfected farm
1	1	14	Male	<25	Schooled	<5 years	Poulterer	uninfected farm
1	1	11	Male	<25	Schooled	<5 years	Poulterer	infected farm
1	1	12	Male	25-30	Schooled	<5 years	Manager	uninfected farm
1	1	12	Male	>40	Schooled	<5 years	Manager	uninfected farm
1	1	10	Male	25-30	Unschooled	<5 years	Poulterer	uninfected farm
1	1	5	Male	<25	Unschooled	<5 years	Poulterer	infected farm
1	1	15	Male	>40	Unschooled	<5 years	Poulterer	uninfected farm
1	1	12	Male	<25	Schooled	<5 years	Poulterer	uninfected farm
1	1	12	Male	25-30	Unschooled	5 years and over	Poulterer	uninfected farm
1	1	10	Male	>40	Unschooled	5 years and over	Poultry technician	uninfected farm
1	1	12	Male	31-40	Schooled	<5 years	Poulterer	uninfected farm
1	1	7	Male	25-30	Schooled	<5 years	Manager	uninfected farm
1	1	12	Male	<25	Schooled	<5 years	Poulterer	uninfected farm
1	1	10	Male	25-30	Unschooled	<5 years	Poulterer	infected farm
1	1	10	Male	25-30	Schooled	5 years and over	veterinarian	uninfected farm
1	1	12	Male	31-40	Schooled	<5 years	Poulterer	uninfected farm
1	1	14	Male	<25	Unschooled	<5 years	Poulterer	uninfected farm
1	1	10	Female	31-40	Schooled	5 years and over	Manager	infected farm
1	1	14	Male	<25	Schooled	<5 years	Poulterer	uninfected farm
1	1	14	Male	<25	Unschooled	<5 years	Poulterer	uninfected farm
1	1	10	Male	31-40	Unschooled	<5 years	Poulterer	infected farm
1	1	9	Male	<25	Unschooled	<5 years	Poulterer	uninfected farm
1	1	12	Male	<25	Unschooled	<5 years	Poulterer	infected farm
1	1	10	Male	>40	Schooled	<5 years	Poulterer	uninfected farm
1	1	10	Male	25-30	Schooled	<5 years	Manager	uninfected farm
1	1	10	Male	31-40	Unschooled	<5 years	Poulterer	uninfected farm
1	1	10	Male	>40	Schooled	<5 years	Poulterer	uninfected farm
1	1	12	Male	<25	Schooled	<5 years	Poulterer	uninfected farm
1	1	10	Male	31-40	Schooled	5 years and over	Manager	infected farm
1	1	12	Male	31-40	Schooled	<5 years	Poultry technician	infected farm
1	1	13	Male	31-40	Unschooled	<5 years	Poulterer	uninfected farm
1	1	13	Male	>40	Schooled	<5 years	Poulterer	infected farm
1	1	14	Male	25-30	Schooled	<5 years	Manager	uninfected farm
1	1	10	Male	<25	Unschooled	<5 years	Poultry technician	infected farm
1	1	12	Male	25-30	Schooled	<5 years	Manager	uninfected farm
1	1	10	Male	25-30	Schooled	<5 years	Poulterer	uninfected farm
1	1	10	Male	<25	Unschooled	<5 years	Poultry technician	infected farm
1	1	12	Male	31-40	Schooled	<5 years	Manager	infected farm
1	1	10	Male	>40	Unschooled	<5 years	Poulterer	infected farm
1	1	12	Male	25-30	Schooled	5 years and over	Poultry technician	infected farm
1	1	6	Male	31-40	Schooled	<5 years	Manager	uninfected farm
1	1	9	Male	25-30	Schooled	5 years and over	Poultry technician	uninfected farm
1	1	10	Male	31-40	Schooled	<5 years	Poulterer	infected farm
1	1	6	Male	31-40	Schooled	<5 years	Manager	uninfected farm
1	1	11	Male	31-40	Unschooled	<5 years	Poulterer	uninfected farm
1	1	10	Male	25-30	Schooled	5 years and over	veterinarian	uninfected farm
1	1	12	Male	>40	Schooled	<5 years	Poultry technician	uninfected farm
1	1	10	Male	31-40	Schooled	5 years and over	Manager	infected farm
1	1	12	Male	<25	Schooled	<5 years	Poulterer	uninfected farm
1	1	10	Male	25-30	Unschooled	<5 years	Poulterer	infected farm
1	1	10	Male	25-30	Unschooled	5 years and over	Poulterer	infected farm
1	1	10	Male	>40	Schooled	<5 years	Poulterer	uninfected farm
1	1	10	Male	31-40	Schooled	5 years and over	Manager	infected farm
1	1	12	Male	<25	Schooled	<5 years	Poulterer	uninfected farm
1	1	12	Male	25-30	Schooled	<5 years	Poulterer	uninfected farm
1	1	11	Male	<25	Unschooled	<5 years	Poulterer	infected farm
1	1	7	Male	25-30	Schooled	<5 years	Manager	uninfected farm
1	1	10	Male	25-30	Unschooled	5 years and over	Poulterer	infected farm
1	1	12	Male	31-40	Unschooled	<5 years	Poulterer	uninfected farm
1	1	10	Male	<25	Schooled	5 years and over	Poulterer	uninfected farm
1	1	11	Male	>40	Unschooled	5 years and over	Poulterer	uninfected farm
1	1	12	Male	25-30	Schooled	5 years and over	Poultry technician	uninfected farm
1	1	10	Male	25-30	Unschooled	<5 years	Poulterer	uninfected farm
1	1	12	Male	<25	Schooled	<5 years	Poulterer	uninfected farm
1	1	7	Male	25-30	Schooled	<5 years	Manager	uninfected farm
1	1	13	Male	>40	Unschooled	5 years and over	Poulterer	uninfected farm
1	1	2	Male	25-30	Unschooled	<5 years	Poulterer	uninfected farm
1	1	24	Male	31-40	Schooled	<5 years	Poulterer	infected farm
1	1	5	Male	>40	Schooled	<5 years	Support functions	uninfected farm
1	1	8	Male	31-40	Schooled	<5 years	Poultry technician	infected farm
1	1	12	Male	31-40	Schooled	<5 years	Poulterer	uninfected farm
1	1	12	Male	31-40	Schooled	5 years and over	Manager	uninfected farm
1	1	11	Male	31-40	Unschooled	<5 years	Poulterer	uninfected farm
1	1	13	Male	31-40	Unschooled	<5 years	Poulterer	uninfected farm
1	1	10	Male	<25	Schooled	<5 years	Poulterer	uninfected farm
1	1	10	Male	31-40	Unschooled	<5 years	Poulterer	uninfected farm
1	1	10	Male	25-30	Schooled	<5 years	Poulterer	uninfected farm
1	1	12	Male	31-40	Unschooled	<5 years	Manager	uninfected farm
1	1	11	Male	31-40	Unschooled	<5 years	Poulterer	infected farm
1	1	8	Male	31-40	Schooled	<5 years	Poultry technician	infected farm
1	>1	10	Male	31-40	Schooled	5 years and over	veterinarian	uninfected farm
1	1	12	Male	31-40	Schooled	5 years and over	Manager	uninfected farm
1	1	12	Male	31-40	Schooled	5 years and over	Poulterer	uninfected farm
1	1	12	Male	31-40	Unschooled	5 years and over	Poulterer	infected farm
1	1	12	Male	31-40	Schooled	<5 years	Poulterer	uninfected farm
1	1	14	Male	<25	Unschooled	<5 years	Poulterer	uninfected farm
1	1	12	Male	>40	Schooled	<5 years	Poultry technician	uninfected farm
1	1	12	Male	31-40	Schooled	<5 years	Poulterer	uninfected farm
1	1	10	Male	25-30	Unschooled	<5 years	Poulterer	uninfected farm
1	1	11	Male	25-30	Schooled	<5 years	Manager	infected farm
1	1	11	Male	31-40	Unschooled	<5 years	Poulterer	uninfected farm
1	1	24	Male	31-40	Schooled	<5 years	Poulterer	infected farm
1	1	12	Male	31-40	Unschooled	<5 years	Manager	uninfected farm
1	1	19	Male	>40	Unschooled	5 years and over	Poulterer	infected farm
1	1	10	Male	>40	Schooled	<5 years	Poulterer	uninfected farm
1	1	10	Male	>40	Schooled	<5 years	Poulterer	uninfected farm
1	1	5	Male	>40	Schooled	<5 years	Support functions	uninfected farm
1	1	12	Male	25-30	Unschooled	5 years and over	Poulterer	uninfected farm
1	1	10	Male	>40	Unschooled	5 years and over	Poultry technician	uninfected farm
1	1	8	Male	<25	Schooled	<5 years	Poulterer	uninfected farm
1	1	10	Male	<25	Schooled	5 years and over	Poulterer	uninfected farm
1	>1	12	Male	31-40	Schooled	5 years and over	veterinarian	uninfected farm
1	1	12	Male	25-30	Schooled	5 years and over	Poultry technician	infected farm
1	>1	13	Male	<25	Unschooled	5 years and over	Poultry technician	infected farm
1	1	2	Male	25-30	Unschooled	<5 years	Poulterer	uninfected farm
1	1	13	Male	>40	Schooled	<5 years	Poulterer	infected farm
1	1	6	Male	31-40	Schooled	<5 years	Manager	uninfected farm
1	1	12	Male	31-40	Schooled	<5 years	Poultry technician	infected farm
1	1	24	Male	31-40	Schooled	<5 years	Poultry technician	uninfected farm
1	1	11	Male	31-40	Unschooled	<5 years	Poulterer	infected farm
1	1	6	Male	31-40	Schooled	<5 years	Manager	uninfected farm
1	1	12	Male	25-30	Schooled	5 years and over	Poultry technician	uninfected farm
1	1	11	Male	>40	Schooled	<5 years	Poulterer	uninfected farm
1	1	11	Male	25-30	Unschooled	5 years and over	Manager	uninfected farm
1	1	7	Male	25-30	Schooled	<5 years	Manager	uninfected farm
1	1	5	Male	>40	Schooled	<5 years	Support functions	uninfected farm
1	1	11	Male	31-40	Schooled	5 years and over	Poulterer	uninfected farm
1	1	12	Male	<25	Unschooled	<5 years	Poulterer	infected farm
1	1	10	Male	25-30	Unschooled	<5 years	Poulterer	uninfected farm
1	1	10	Male	25-30	Unschooled	<5 years	Poulterer	infected farm
1	1	10	Male	<25	Schooled	<5 years	Poulterer	uninfected farm
1	1	12	Male	31-40	Schooled	<5 years	Poulterer	uninfected farm
1	1	12	Male	31-40	Schooled	<5 years	Poulterer	uninfected farm
1	1	10	Male	25-30	Schooled	<5 years	Poultry technician	uninfected farm
1	1	12	Male	31-40	Schooled	<5 years	Poulterer	uninfected farm
1	1	11	Male	>40	Schooled	<5 years	Poulterer	uninfected farm
1	1	10	Male	25-30	Schooled	<5 years	Poulterer	infected farm
1	1	10	Male	<25	Schooled	<5 years	Poulterer	uninfected farm
1	1	10	Male	25-30	Unschooled	5 years and over	Poulterer	infected farm
1	1	10	Male	25-30	Unschooled	5 years and over	Poulterer	infected farm
1	>1	10	Male	31-40	Schooled	<5 years	Poultry technician	uninfected farm
1	1	10	Male	31-40	Schooled	<5 years	Poulterer	infected farm
1	1	10	Male	<25	Unschooled	<5 years	Poultry technician	infected farm
1	1	12	Male	<25	Schooled	<5 years	Poulterer	uninfected farm
1	1	10	Male	31-40	Unschooled	<5 years	Poulterer	infected farm
1	1	11	Male	31-40	Unschooled	<5 years	Poulterer	uninfected farm
1	1	12	Male	<25	Schooled	<5 years	Poulterer	uninfected farm
1	1	12	Male	25-30	Schooled	<5 years	Poulterer	uninfected farm
1	1	10	Male	<25	Schooled	<5 years	Poulterer	uninfected farm
1	1	12	Male	>40	Unschooled	<5 years	Poulterer	infected farm
1	1	9	Male	<25	Unschooled	<5 years	Poulterer	uninfected farm
1	1	10	Male	25-30	Schooled	<5 years	Poultry technician	uninfected farm
1	1	12	Male	<25	Schooled	<5 years	Poultry technician	uninfected farm
1	1	11	Male	31-40	Unschooled	<5 years	Poulterer	uninfected farm
1	1	11	Male	31-40	Unschooled	<5 years	Poulterer	infected farm
1	>1	13	Male	<25	Unschooled	5 years and over	Poultry technician	infected farm
1	1	12	Male	<25	Schooled	<5 years	Poulterer	uninfected farm
1	1	12	Male	25-30	Unschooled	5 years and over	Poulterer	uninfected farm
1	1	12	Male	25-30	Schooled	<5 years	Poulterer	uninfected farm
